# Supplementary material for: Serum Autoantibodies in Chronic Prostate Inflammation in Prostate Cancer Patients
Source: PLoS One. 2016 Feb 10;11(2):e0147739. doi: 10.1371/journal.pone.0147739 (PMC4749310; doi:10.1371/journal.pone.0147739)
Supplement: S1 Table — Autoantigen proteins included in the planar protein array or in the Luminex bead protein array are listed. The number of positive samples of indivual auoantigens for the low and the high inflammation cohorts (colums D,E), p-values for the discrimination of the low and high inflammation samples (colums F) and mean fold changes, high compared to low inflammation samples (colums G) are listed. Autoantigens are ranked according to p-values. (XLSX) [file pone.0147739.s003.xlsx]

## Sheet: Table INFO
Autoimmunity and chronic prostate inflammation - Schlick B. et al.
S1 Table.	List of autoantigens included in the planar protein microarray (Table "Protein Array") and in the Luminex bead protein array (Table "Luminex")
	Autoantigen proteins included in the planar protein array or in the Luminex bead protein array are listed. The number of positive samples of indivual auoantigens for the low and the high inflammation cohorts (colums D,E), p-values for the discrimination of the low and high inflammation samples (colums F) and mean fold changes, high compared to low inflammation samples (colums G) are listed. Autoa…

## Sheet: Protein Array
Rank	GI Accession	Name	# pos. Patients Samples	# pos. Samples Low Inflammation	# pos. Samples High Inflammation	Discrimination High/Low pValue	Fold Change
1	gi|40806168	Homo sapiens spastin (SPAST); transcript variant 1; mRNA	15	1	14	0.000614039	14.328
2	gi|34335143	Homo sapiens ribosomal protein L36a-like (RPL36AL); mRNA	24	5	19	0.001062	5.156
3	gi|48675816	Homo sapiens hypothetical protein FLJ10154 (FLJ10154) mRNA	10	0	10	0.00200036	1
4	gi|42734426	Homo sapiens NGFI-A binding protein 2 (EGR1 binding protein 2) (NAB2) mRNA	10	0	10	0.00200085	1
5	gi|157388917	FEZ family zinc finger 2 [Homo sapiens]	15	12	3	0.00218503	0.158
6	gi|21359891	Homo sapiens makorin. ring finger protein. 1 (MKRN1). mRNA	16	2	14	0.00238538	11.192
7	gi|32528286	acyl-CoA thioesterase 7 isoform hBACHd [Homo sapiens]	16	2	14	0.00310325	6.108
8	gi|56117827	Homo sapiens speckle-type POZ protein (SPOP) transcript variant 3 mRNA	19	3	16	0.00341139	4.269
9	gi|22748978	Homo sapiens chromosome 17 open reading frame 32 (C17orf32) mRNA	15	2	13	0.0035449	10.382
10	gi|22748978	Homo sapiens chromosome 17 open reading frame 32 (C17orf32) mRNA	13	1	12	0.00360083	6.243
11	gi|27734848	Homo sapiens hypothetical protein MGC34646 (MGC34646). mRNA	9	0	9	0.00362827	1
12	gi|89059057	Homo sapiens chromosome 22 genomic contig. reference assembly	9	0	9	0.00362827	1
13	gi|51702205	Homo sapiens solute carrier family 41; member 1 (SLC41A1); mRNA	9	0	9	0.00362914	1
14	gi|16933557	dachsous 1 precursor [Homo sapiens]	9	0	9	0.00362914	1
15	gi|33636749	Homo sapiens ubiquitin-conjugating enzyme E2O (UBE2O); mRNA	12	1	11	0.00538939	11.808
16	gi|9945322	solute carrier family 17; member 7 [Homo sapiens]	8	0	8	0.00650936	1
17	gi|157388906	Lck interacting transmembrane adaptor 1 [Homo sapiens]	8	0	8	0.00650936	1
18	gi|42734423	Homo sapiens proteasome (prosome; macropain) 26S subunit; non-ATPase; 14 (PSMD14); mRNA	8	0	8	0.00650936	1
19	gi|10834682	PP3958 [Homo sapiens]	8	0	8	0.0065109	1
20	gi|51460714	Homo sapiens chromosome 2 genomic contig. reference assembly	8	0	8	0.0065109	1
21	gi|23510452	Homo sapiens coactosin-like 1 (Dictyostelium) (COTL1). mRNA	14	2	12	0.00675721	7.443
22	gi|24308431	Homo sapiens tetratricopeptide repeat domain 5 (TTC5); mRNA	25	6	19	0.00715501	2.965
23	gi|113413768	PREDICTED: Homo sapiens family with sequence similarity 59 member B (FAM59B) mRNA	15	2	13	0.00723012	4.159
24	gi|14548073	IKBE_HUMAN NF-kappaB inhibitor epsilon (NF-kappa-BIE) (I-kappa-B-epsilon) (IkappaBepsilon) (IKB-epsilon) (IKBE)	26	7	19	0.00738928	3.588
25	gi|41281370	Homo sapiens farnesyl diphosphate synthase (farnesyl pyrophosphate synthetase; dimethylallyltranstransferase; geranyltranstransferase) (FDPS); mRNA	11	1	10	0.00756812	15.796
26	gi|16950659	Homo sapiens cyclin-dependent kinase 7 (MO15 homolog; Xenopus laevis; cdk-activating kinase) (CDK7); mRNA	11	1	10	0.00756944	22.018
27	gi|4505021	low density lipoprotein receptor-related protein associated protein 1 [Homo sapiens]	34	10	24	0.00758936	3.373
28	gi|31652217	Homo sapiens surfeit 5 (SURF5); transcript variant c; mRNA	11	1	10	0.0079983	9.334
29	gi|4557726	Homo sapiens lipoprotein lipase (LPL). mRNA	44	14	30	0.00817913	1.823
30	gi|113422143	PREDICTED: Homo sapiens similar to 60S ribosomal protein L21 transcript variant 2 (LOC731567) mRNA	14	2	12	0.00826434	6.563
31	gi|4557766	Homo sapiens methylmalonyl Coenzyme A mutase (MUT) nuclear gene encoding mitochondrial protein mRNA	20	4	16	0.00830111	3.469
32	gi|17986282	Homo sapiens tubulin. alpha 3 (TUBA3). mRNA	11	1	10	0.00845023	13.3
33	gi|34147700	Homo sapiens dehydrogenase/reductase (SDR family) member 13 (DHRS13) mRNA	16	3	13	0.00898189	6.402
34	gi|24476015	Homo sapiens G protein-coupled receptor 161 (GPR161); transcript variant 2; mRNA	17	3	14	0.00907677	4.119
35	gi|88958353	Homo sapiens chromosome 2 genomic contig; alternate assembly (based on Celera assembly)	20	5	15	0.00925193	5.481
36	gi|23199996	Homo sapiens NOL1/NOP2/Sun domain family; member 5 (NSUN5); transcript variant 2; mRNA	18	3	15	0.00949601	3.031
37	gi|89029256	Homo sapiens chromosome 9 genomic contig. reference assembly	17	3	14	0.00994293	3.842
38	NM_006360	Homo sapiens PCI domain containing 1 (herpesvirus entry mediator) (PCID1)	42	14	28	0.00995921	1.934
39	gi|14336767	similar to homoprotocatechuate catabolism bifunctional isomerase/decarboxylase [Homo sapiens]	39	12	27	0.0104691	2.566
40	gi|113426244	PREDICTED: Homo sapiens similar to Myc-associated zinc finger protein (MAZI) (Purine-binding transcription factor) (Pur-1) (ZF87) (ZIF87) (LOC642773). mRNA	11	1	10	0.0110703	5.002
41	gi|89029256	Homo sapiens chromosome 9 genomic contig. reference assembly	13	2	11	0.0114436	9.396
42	gi|40354199	Homo sapiens TPX2 microtubule-associated homolog (Xenopus laevis) (TPX2) mRNA	7	0	7	0.011568	1
43	gi|88966845	Homo sapiens chromosome 3 genomic contig reference assembly	7	0	7	0.011568	1
44	gi|31077092	neurogenin 2 [Homo sapiens]	7	0	7	0.0115707	1
45	gi|21396488	Homo sapiens lon peptidase 1; mitochondrial (LONP1); nuclear gene encoding mitochondrial protein; mRNA	7	0	7	0.0115707	1
46	gi|51473102	Homo sapiens chromosome 16 genomic contig reference assembly	7	0	7	0.0115707	1
47	gi|51475307	Homo sapiens chromosome 21 genomic contig; reference assembly	7	0	7	0.0115707	1
48	gi|25777676	Homo sapiens Ras association (RalGDS/AF-6) domain family 2 (RASSF2); transcript variant 2; mRNA	7	0	7	0.0115707	1
49	gi|7657670	Homo sapiens upstream binding transcription factor. RNA polymerase I (UBTF). mRNA	13	2	11	0.0120229	10.361
50	gi|50409803	Homo sapiens APC11 anaphase promoting complex subunit 11 homolog (yeast) (ANAPC11). transcript variant 4. mRNA	10	1	9	0.0124451	21.412
51	gi|16117791	ribosomal protein L35a [Homo sapiens]	10	1	9	0.0124471	16.386
52	gi|24308256	Homo sapiens KIAA1576 protein (KIAA1576) mRNA	33	10	23	0.013003	4.061
53	gi|14042969	Homo sapiens integrin alpha FG-GAP repeat containing 3 (ITFG3) mRNA	13	2	11	0.0132599	6.278
54	gi|126091095	myotonic dystrophy protein kinase isoform 1 [Homo sapiens]	17	3	14	0.0135827	3.365
55	gi|30410780	Homo sapiens hypothetical protein FLJ12949 (FLJ12949). transcript variant 2. mRNA	18	4	14	0.0137699	3.919
56	gi|46094059	Homo sapiens nerve growth factor receptor (TNFRSF16) associated protein 1 (NGFRAP1); transcript variant 2; mRNA	10	1	9	0.0138759	11.314
57	gi|39725935	Homo sapiens syntaxin 18 (STX18) mRNA	15	3	12	0.0140471	7.819
58	gi|7662309	Homo sapiens FERM; RhoGEF and pleckstrin domain protein 2 (FARP2); mRNA	16	3	13	0.0141886	4.645
59	gi|89034479	Homo sapiens chromosome 11 genomic contig; alternate assembly (based on Celera assembly)	18	4	14	0.0143706	4.641
60	gi|50658085	Homo sapiens brain expressed X-linked 2 (BEX2). mRNA	18	4	14	0.0143706	4.019
61	gi|114632931	PREDICTED: hypothetical protein	13	2	11	0.0146082	5.027
62	gi|83700234	Homo sapiens eukaryotic translation initiation factor 4A; isoform 2 (EIF4A2); mRNA	16	3	13	0.0155037	4.12
63	gi|113428589	PREDICTED: Homo sapiens hypothetical LOC644096 (LOC644096). mRNA	10	1	9	0.0162881	15.746
64	gi|113420239	PREDICTED: Homo sapiens similar to block of proliferation 1 (LOC727967); mRNA	10	1	9	0.0162906	10.077
65	gi|57242754	Homo sapiens calsyntenin 1 (CLSTN1) transcript variant 2 mRNA	13	2	11	0.0168592	4.842
66	NM_002473	Homo sapiens myosin. heavy chain 9. non-muscle (MYH9)	16	3	13	0.0169249	3.905
67	NM_004593	omo sapiens splicing factor. arginine/serine-rich 10 (SFRS10)	18	4	14	0.0170108	3.813
68	NM_033112	Homo sapiens chromosome 6 open reading frame 153 (C6orf153)	22	6	16	0.0170985	4.581
69	gi|71482588	Homo sapiens ribosomal protein S16 (RPS16); mRNA	10	1	9	0.0171712	6.29
70	gi|13376239	Homo sapiens zinc finger protein 671 (ZNF671); mRNA	10	1	9	0.0171738	6.551
71	gi|89035619	Homo sapiens chromosome 12 genomic contig reference assembly	10	1	9	0.0171738	6.37
72	gi|25188179	voltage-dependent anion channel 3	15	3	12	0.0176006	4.967
73	gi|20336240	Homo sapiens proprotein convertase subtilisin/kexin type 1 inhibitor (PCSK1N) mRNA	13	2	11	0.0176716	4.197
74	gi|22027479	Homo sapiens pogo transposable element with KRAB domain (POGK). mRNA	10	1	9	0.018096	2.947
75	gi|7705806	Homo sapiens coenzyme Q4 homolog (S. cerevisiae) (COQ4) mRNA	13	2	11	0.0185203	4.645
76	gi|34147392	Homo sapiens chromosome 1 open reading frame 89 (C1orf89); mRNA	17	4	13	0.0191422	5.958
77	gi|113414262	PREDICTED: Homo sapiens SPEG complex locus (SPEG) mRNA	13	2	11	0.0194045	4.106
78	gi|46488918	Homo sapiens astrotactin 2 (ASTN2); transcript variant 3; mRNA	23	6	17	0.0194663	3.48
79	gi|113427446	PREDICTED: Homo sapiens hypothetical protein LOC146909. transcript variant 4 (LOC146909). mRNA	20	5	15	0.019469	3.888
80	gi|10434039	unnamed protein product [Homo sapiens]	55	24	31	0.0199075	1.432
81	gi|18105054	kinesin-associated protein 3 [Homo sapiens]	17	4	13	0.019963	7.387
82	gi|15721936	Homo sapiens mitochondrial ribosomal protein S24 (MRPS24); nuclear gene encoding mitochondrial protein; mRNA	10	1	9	0.0200773	3.801
83	gi|51467290	Homo sapiens chromosome 9 genomic contig reference assembly	16	3	13	0.0201138	3.272
84	gi|33354069	GDP dissociation inhibitor 1 [Pongo pygmaeus]	30	8	22	0.0203311	2.031
85	gi|29801560	Homo sapiens chromosome 19 genomic contig. reference assembly	6	0	6	0.0204019	1
86	gi|88979823	Homo sapiens chromosome 4 genomic contig; alternate assembly (based on Celera assembly)	6	0	6	0.0204019	1
87	gi|93102402	Homo sapiens hypothetical protein MGC13114 (MGC13114). transcript variant 6. mRNA	6	0	6	0.0204019	1
88	gi|51473210	Homo sapiens chromosome 16 genomic contig. reference assembly	6	0	6	0.0204019	1
89	gi|77404355	Homo sapiens eukaryotic translation initiation factor 1 (EIF1). mRNA	6	0	6	0.0204019	1
90	gi|31542761	Homo sapiens coenzyme Q10 homolog A (S. cerevisiae) (COQ10A). mRNA	6	0	6	0.0204066	1
91	gi|12597652	Homo sapiens 5'-nucleotidase domain containing 2 (NT5DC2) mRNA	6	0	6	0.0204066	1
92	gi|16507965	Homo sapiens enolase 1; (alpha) (ENO1); mRNA	6	0	6	0.0204066	1
93	gi|56549124	Homo sapiens dynamin 2 (DNM2). transcript variant 4. mRNA	6	0	6	0.0204066	1
94	gi|56676308	Homo sapiens protein (peptidylprolyl cis/trans isomerase) NIMA-interacting 1 (PIN1). mRNA	6	0	6	0.0204066	1
95	gi|4503151	cathepsin K preproprotein [Homo sapiens]	6	0	6	0.0204066	1
96	gi|113428396	PREDICTED: Homo sapiens SHC (Src homology 2 domain containing) transforming protein 2 (SHC2). mRNA	6	0	6	0.0204066	1
97	gi|24431995	Homo sapiens SH3-domain GRB2-like endophilin B2 (SH3GLB2); mRNA	6	0	6	0.0204066	1
98	gi|6912481	Homo sapiens leucine zipper-EF-hand containing transmembrane protein 1 (LETM1); mRNA	6	0	6	0.0204066	1
99	gi|41393582	Homo sapiens EGF-like-domain multiple 7 (EGFL7) transcript variant 2 mRNA	6	0	6	0.0204066	1
100	gi|21361825	G protein-coupled receptor 137 [Homo sapiens]	6	0	6	0.0204066	1
101	gi|54291710	zinc finger protein 835 [Homo sapiens]	6	0	6	0.0204066	1
102	gi|40288188	Homo sapiens PDZ and LIM domain 2 (mystique) (PDLIM2); transcript variant 2; mRNA	6	0	6	0.0204066	1
103	gi|194248095	epsin 1 isoform b [Homo sapiens]	6	0	6	0.0204066	1
104	gi|91208424	Homo sapiens PRP6 pre-mRNA processing factor 6 homolog (S. cerevisiae) (PRPF6); mRNA	6	0	6	0.0204066	1
105	gi|34303923	Homo sapiens zinc finger protein 420 (ZNF420); mRNA	18	4	14	0.021768	0.813
106	gi|4505021	hs low density lipoprotein-related protein associated protein 1 (LRPAP1).	23	6	17	0.0217832	5.439
107	gi|33350932	cytoplasmic dynein 1 heavy chain 1 [Homo sapiens]	16	3	13	0.0218964	2.329
108	gi|34098945	Homo sapiens Y box binding protein 1 (YBX1). mRNA	9	1	8	0.0225832	18.198
109	gi|14042941	CDA02 protein [Homo sapiens]	31	9	22	0.0229039	2.001
110	gi|42734433	Homo sapiens transmembrane protein 53 (TMEM53); mRNA	12	2	10	0.0231372	5.752
111	gi|4503825	frizzled 1 [Homo sapiens]	22	6	16	0.0232071	2.9
112	gi|66472381	Homo sapiens nischarin (NISCH); mRNA	20	5	15	0.0236672	2.875
113	gi|22035552	Homo sapiens amyloid beta (A4) precursor protein-binding; family B; member 1 (Fe65) (APBB1); transcript variant 1; mRNA	18	4	14	0.0245538	2.781
114	gi|71834872	tumor differentially expressed 2-like [Homo sapiens]	15	3	12	0.02493	3.831
115	gi|22027484	Homo sapiens RAS dexamethasone-induced 1 (RASD1) mRNA	9	1	8	0.0250992	10.887
116	gi|78190461	Homo sapiens ribosomal protein L27 (RPL27); mRNA	9	1	8	0.025103	8.883
117	gi|48476181	Homo sapiens roundabout. axon guidance receptor. homolog 3 (Drosophila) (ROBO3). mRNA	16	4	12	0.0253479	11.047
118	gi|62240999	Homo sapiens CD81 molecule (CD81); mRNA	18	4	14	0.0255487	3.357
119	gi|32454740	Homo sapiens serpin peptidase inhibitor clade H (heat shock protein 47) member 1 (collagen binding protein 1) (SERPINH1) mRNA	14	3	11	0.0259061	5.761
120	gi|7706588	Homo sapiens GNAS complex locus (GNAS); transcript variant 4; mRNA	9	1	8	0.0264458	10.485
121	gi|13443001	Homo sapiens hypothetical protein FLJ22795 (FLJ22795); mRNA	9	1	8	0.0264497	10.13
122	NM_004593	omo sapiens splicing factor. arginine/serine-rich 10 (SFRS10)	17	4	13	0.0265968	3.778
123	gi|56682958	Homo sapiens ferritin. heavy polypeptide 1 (FTH1). mRNA	12	2	10	0.0266026	4.952
124	gi|21595329	Hypothetical protein LOC55219	15	3	12	0.0271309	3.792
125	gi|2125989	perA protein - Escherichia coli	15	3	12	0.0271309	3.699
126	gi|15559432	DCTN2 protein [Homo sapiens]	32	10	22	0.0273869	2.132
127	gi|20127557	Homo sapiens chromatin modifying protein 5 (CHMP5). mRNA	12	2	10	0.0278534	4.248
128	gi|41281440	Homo sapiens zinc finger protein 646 (ZNF646); mRNA	12	2	10	0.0278534	4.34
129	gi|29823171	Homo sapiens chromosome 18 genomic contig reference assembly	9	1	8	0.0278544	10.177
130	064019_019_N12	no blast result	14	3	11	0.0282452	6.005
131	gi|71565153	Homo sapiens alcohol dehydrogenase 5 (class III); chi polypeptide (ADH5); mRNA	15	3	12	0.0282956	0.662
132	gi|33150668	rab1B [Homo sapiens]	33	10	23	0.0285253	1.928
133	gi|89111136	Homo sapiens myosin. light chain 6B. alkali. smooth muscle and non-muscle (MYL6B). mRNA	27	8	19	0.0288365	2.358
134	gi|17390940	Unknown (protein for IMAGE:3881197) [Homo sapiens]	26	8	18	0.0290763	2.746
135	gi|4758647	Homo sapiens kinesin family member 5B (KIF5B) mRNA	12	2	10	0.0291545	4.817
136	gi|113429692	PREDICTED: Homo sapiens similar to Serine/threonine-protein kinase PRKX (Protein kinase PKX1) (LOC389906); mRNA	12	2	10	0.0291545	4.354
137	gi|33413399	Homo sapiens esterase D/formylglutathione hydrolase (ESD); mRNA	12	2	10	0.0291577	5.262
138	gi|82524843	Homo sapiens multiple EGF-like-domains 6 (MEGF6) mRNA	9	1	8	0.0293271	5.869
139	gi|22219473	Homo sapiens Fas (TNFRSF6)-associated via death domain (FADD). mRNA	19	5	14	0.029607	3.31
140	gi|15680064	Stathmin 1 **	17	4	13	0.0299786	3.303
141	gi|30582123	zinc finger protein 259	22	5	17	0.0305724	2.035
142	gi|4758985	Homo sapiens RAB11B member RAS oncogene family (RAB11B) mRNA	15	3	12	0.0307461	2.783
143	gi|89024890	Homo sapiens chromosome 7 genomic contig. reference assembly	9	1	8	0.0308664	5.55
144	gi|68161503	Homo sapiens WAS protein family. member 1 (WASF1). transcript variant 4. mRNA	9	1	8	0.0308664	5.03
145	gi|34452717	CDC42 effector protein 1 isoform b	9	1	8	0.0308707	9.451
146	gi|63252907	Homo sapiens IQ motif and WD repeats 1 (IQWD1) transcript variant 1 mRNA	18	4	14	0.0310627	0.634
147	gi|55925651	Homo sapiens WW domain binding protein 5 (WBP5); transcript variant 1; mRNA	23	7	16	0.0313248	2.87
148	gi|2135007	S62594 replication licensing factor MCM3 - human	12	2	10	0.0319142	3.634
149	gi|58331236	Homo sapiens docking protein 5 (DOK5); mRNA	16	4	12	0.0323641	4.218
150	gi|4507987	zinc finger protein 136 [Homo sapiens]	9	1	8	0.0324745	4.256
151	gi|37552371	Homo sapiens chromosome 19 genomic contig. reference assembly	9	1	8	0.032479	4.892
152	gi|50755847	PREDICTED: similar to Rps15a protein [Gallus gallus]	32	10	22	0.0332723	1.888
153	gi|34147352	Homo sapiens chromosome 19 open reading frame 43 (C19orf43); mRNA	12	2	10	0.0333761	3.707
154	gi|20149616	Homo sapiens neural proliferation; differentiation and control; 1 (NPDC1); mRNA	12	2	10	0.0333796	4.056
155	gi|219555665	solute carrier family 25; member 39 isoform a [Homo sapiens]	12	2	10	0.0333796	3.406
156	gi|89036563	Homo sapiens chromosome 12 genomic contig; alternate assembly (based on Celera assembly)	15	3	12	0.0333796	2.796
157	gi|40795668	Homo sapiens solute carrier family 38 member 3 (SLC38A3) mRNA	19	5	14	0.0344221	2.81
158	gi|54288827	truncated nuclear factor of kappa light polypeptide gene enhancer in B-cells inhibitor- epsilon [Homo sapiens]	33	11	22	0.0345693	2.039
159	gi|60499005	Homo sapiens golgi SNAP receptor complex member 2 (GOSR2); transcript variant A; mRNA	12	2	10	0.0348949	3.13
160	gi|4502981	cytochrome c oxidase subunit IV isoform 1 precursor [Homo sapiens]	21	5	16	0.0355835	2.092
161	gi|113422937	PREDICTED: Homo sapiens hypothetical protein MGC3032; transcript variant 3 (MGC3032); mRNA	5	0	5	0.0358006	1
162	gi|4759097	Homo sapiens splicing factor. arginine/serine-rich 10 (transformer 2 homolog. Drosophila) (SFRS10). mRNA	5	0	5	0.0358006	1
163	gi|113421722	PREDICTED: Homo sapiens similar to 60S ribosomal protein L21 (LOC729402). mRNA	5	0	5	0.0358006	1
164	gi|5902157	Homo sapiens ring finger protein 113A (RNF113A) mRNA	5	0	5	0.0358006	1
165	gi|34098945	Homo sapiens Y box binding protein 1 (YBX1). mRNA	5	0	5	0.0358006	1
166	gi|21699088	zinc finger protein 627 [Homo sapiens]	5	0	5	0.0358006	1
167	gi|37551026	Homo sapiens chromosome 10 genomic contig reference assembly	5	0	5	0.0358087	1
168	gi|49472815	Homo sapiens fascin homolog 1 actin-bundling protein (Strongylocentrotus purpuratus) (FSCN1) mRNA	5	0	5	0.0358087	1
169	gi|89060463	Homo sapiens chromosome X genomic contig. reference assembly	5	0	5	0.0358087	1
170	gi|5174456	Homo sapiens kinetochore associated 2 (KNTC2); mRNA	5	0	5	0.0358087	1
171	gi|75677349	poly(A) binding protein interacting protein 2 [Homo sapiens]	5	0	5	0.0358087	1
172	gi|31317308	Homo sapiens phosphatidylinositol-4-phosphate 5-kinase. type I. gamma (PIP5K1C). mRNA	5	0	5	0.0358087	1
173	gi|15431293	ribosomal protein L15 [Homo sapiens]	5	0	5	0.0358087	1
174	gi|50409737	Homo sapiens ADP-ribosylation-like factor 6 interacting protein 4 (ARL6IP4); transcript variant 3; mRNA	5	0	5	0.0358087	1
175	gi|4758985	Homo sapiens RAB11B. member RAS oncogene family (RAB11B). mRNA	5	0	5	0.0358087	1
176	gi|21040276	Homo sapiens diacylglycerol lipase beta (DAGLBETA); mRNA	5	0	5	0.0358087	1
177	gi|113428394	PREDICTED: Homo sapiens plasticity-related gene 2 (PRG2). mRNA	5	0	5	0.0358087	1
178	gi|4504166	Homo sapiens G1 to S phase transition 1 (GSPT1) mRNA	5	0	5	0.0358087	1
179	gi|34222261	Homo sapiens tubulin beta (TUBB) mRNA	5	0	5	0.0358087	1
180	gi|57242761	receptor (TNFRSF)-interacting serine-threonine kinase 1 [Homo sapiens]	5	0	5	0.0358087	1
181	gi|40548382	multidrug resistance-related protein [Homo sapiens]	5	0	5	0.0358087	1
182	gi|21361766	zinc finger protein 692 isoform 2 [Homo sapiens]	5	0	5	0.0358087	1
183	gi|51473128	Homo sapiens chromosome 16 genomic contig. reference assembly	5	0	5	0.0358087	1
184	gi|21071056	SWI/SNF-related matrix-associated actin-dependent regulator of chromatin a4 isoform B [Homo sapiens]	5	0	5	0.0358087	1
185	gi|91823780	Homo sapiens GTF2I repeat domain containing 2B (GTF2IRD2B); mRNA	5	0	5	0.0358087	1
186	gi|89028628	Homo sapiens chromosome 8 genomic contig; alternate assembly (based on Celera assembly)	5	0	5	0.0358087	1
187	gi|34452731	Homo sapiens phosphatidylinositol 345-trisphosphate-dependent RAC exchanger 1 (PREX1) mRNA	5	0	5	0.0358087	1
188	gi|89040669	Homo sapiens chromosome 16 genomic contig. alternate assembly (based on Celera assembly)	5	0	5	0.0358087	1
189	gi|21361763	hairy and enhancer of split 6 isoform a [Homo sapiens]	5	0	5	0.0358087	1
190	NM_000386	Homo sapiens bleomycin hydrolase (BLMH	5	0	5	0.0358087	1
191	gi|30582357	kinesin-like 6 (mitotic centromere-associated kinesin) [Homo sapiens]	5	0	5	0.0358087	1
192	gi|27502383	Meis homeobox 2 isoform h [Homo sapiens]	5	0	5	0.0358087	1
193	gi|32189392	peroxiredoxin 2 isoform a [Homo sapiens]	5	0	5	0.0358087	1
194	gi|31563533	Homo sapiens replication factor C (activator 1) 2. 40kDa (RFC2). transcript variant 1. mRNA	36	12	24	0.0358551	1.738
195	gi|4502368	Homo sapiens butyrobetaine (gamma); 2-oxoglutarate dioxygenase (gamma-butyrobetaine hydroxylase) 1 (BBOX1); mRNA	23	7	16	0.0360397	3.39
196	gi|22202623	Homo sapiens glutathione transferase zeta 1 (maleylacetoacetate isomerase) (GSTZ1) transcript variant 1 mRNA	11	2	9	0.0362822	7.049
197	gi|40225850	DNAJC7 protein [Homo sapiens]	29	8	21	0.0365874	1.776
198	gi|57242795	Homo sapiens jumonji; AT rich interactive domain 1B (JARID1B); mRNA	20	5	15	0.0370684	2.404
199	gi|40217846	Homo sapiens activating signal cointegrator 1 complex subunit 3-like 1 (ASCC3L1); mRNA	14	3	11	0.0379187	3.863
200	gi|34098945	Homo sapiens Y box binding protein 1 (YBX1). mRNA	11	2	9	0.0379694	6.729
201	gi|4557499	C-terminal binding protein 2 isoform 1 [Homo sapiens]	21	5	16	0.0382126	1.993
202	gi|83656780	Homo sapiens eukaryotic translation initiation factor 2A. 65kDa (EIF2A). mRNA	25	8	17	0.0384087	2.556
203	gi|339685	B Chain B- A Covalent Dimer Of Transthyretin That Affects The Amyloid Pathway	26	7	19	0.0387465	1.765
204	gi|5730084	Homo sapiens dynein; light chain; Tctex-type 1 (DYNLT1); mRNA	32	10	22	0.0389733	1.783
205	NM_001321	Homo sapiens cysteine and glycine-rich protein 2 (CSRP2). mRNA	17	4	13	0.0393337	2.666
206	gi|31342615	Homo sapiens phosphoglycerate dehydrogenase like 1 (PHGDHL1); mRNA	14	3	11	0.0395079	3.609
207	gi|22035581	septin 6 isoform D	38	13	25	0.039614	1.962
208	gi|193785653	unnamed protein product [Homo sapiens]	19	5	14	0.039891	2.585
209	gi|32964831	Homo sapiens hypothetical protein MGC42174 (MGC42174). mRNA	8	1	7	0.0404896	14.986
210	gi|34098945	Homo sapiens Y box binding protein 1 (YBX1). mRNA	8	1	7	0.0404896	12.705
211	gi|94721355	Homo sapiens P450 (cytochrome) oxidoreductase (POR); mRNA	8	1	7	0.0404896	10.739
212	gi|92859637	Homo sapiens synaptotagmin V (SYT5). mRNA	8	1	7	0.0404953	60.504
213	gi|5901878	chondrosarcoma-associated protein 2 [Homo sapiens]	17	4	13	0.040854	3.074
214	gi|22219473	Homo sapiens Fas (TNFRSF6)-associated via death domain (FADD). mRNA	17	4	13	0.040854	2.297
215	gi|47933378	Homo sapiens N-ethylmaleimide-sensitive factor attachment protein. alpha (NAPA). mRNA	16	4	12	0.0409822	4.342
216	gi|11141861	claudin 9 [Homo sapiens]	16	4	12	0.0409822	4.139
217	gi|34147502	Homo sapiens zinc finger protein 71 (ZNF71); mRNA	21	6	15	0.0410051	3.548
218	gi|89111136	Homo sapiens myosin. light chain 6B. alkali. smooth muscle and non-muscle (MYL6B). mRNA	23	6	17	0.0413495	2.359
219	gi|44955913	Homo sapiens endothelial differentiation; lysophosphatidic acid G-protein-coupled receptor; 4 (EDG4); mRNA	38	14	24	0.0414343	1.776
220	gi|3387977	ABC transporter [Homo sapiens]	32	10	22	0.0414756	1.806
221	gi|89057118	Homo sapiens chromosome 19 genomic contig. alternate assembly (based on Celera assembly)	11	2	9	0.0415538	4.643
222	gi|89111136	Homo sapiens myosin; light chain 6B; alkali; smooth muscle and non-muscle (MYL6B); mRNA	17	4	13	0.0424271	2.908
223	gi|55925575	Homo sapiens insulin-like growth factor binding protein 2; 36kDa (IGFBP2); mRNA	15	3	12	0.0424668	2.547
224	gi|34098945	Homo sapiens Y box binding protein 1 (YBX1). mRNA	8	1	7	0.0426237	12.884
225	gi|71361681	Homo sapiens nuclear mitotic apparatus protein 1 (NUMA1) mRNA	8	1	7	0.0426297	10.397
226	gi|8572065	MIP-T3 [Homo sapiens]	19	5	14	0.0428912	2.591
227	gi|89033689	Homo sapiens chromosome 10 genomic contig alternate assembly (based on Celera assembly)	11	2	9	0.0434554	5.825
228	gi|27764862	Homo sapiens solute carrier family 25 (mitochondrial carrier; adenine nucleotide translocator) member 6 (SLC25A6) mRNA	25	8	17	0.0438589	2.82
229	gi|6005992	Homo sapiens clathrin; light polypeptide (Lca) (CLTA); transcript variant brain-specific; mRNA	22	6	16	0.0441973	2.307
230	gi|27501067	Homo sapiens chromosome 20 genomic contig. reference assembly	22	6	16	0.0441973	1.974
231	gi|7657479	Homo sapiens growth hormone inducible transmembrane protein (GHITM); mRNA	23	7	16	0.0442466	2.333
232	gi|16041670	Unknown (protein for IMAGE:3906958)	18	5	13	0.0443814	3.343
233	gi|46370065	Homo sapiens exostoses (multiple) 1 (EXT1) mRNA	14	3	11	0.0446189	4.856
234	gi|51036581	Homo sapiens SPECC1-like (SPECC1L). mRNA	14	3	11	0.0446227	3.251
235	gi|6912588	pseudoautosomal GTP-binding protein-like protein [Homo sapiens]	40	14	26	0.0446239	1.671
236	gi|72534753	Homo sapiens similar to RIKEN cDNA B230118G17 gene (MGC19604); transcript variant 1; mRNA	8	1	7	0.0448584	14.246
237	gi|55749725	Homo sapiens kelch domain containing 5 (KLHDC5); mRNA	8	1	7	0.0448584	8.329
238	gi|25777677	Ras association domain family 2 isoform 1 [Homo sapiens]	24	7	17	0.0448638	3.574
239	gi|34527746	unnamed protein product [Homo sapiens]	28	8	20	0.0450906	1.782
240	gi|12653387	SF3B3 protein [Homo sapiens]	25	8	17	0.0453192	2.333
241	gi|54111426	Homo sapiens RAB11 family interacting protein 4 (class II) (RAB11FIP4) mRNA	11	2	9	0.0454253	4.504
242	gi|63100313	Unknown (protein for MGC:104653)	27	8	19	0.045781	1.948
243	gi|23510452	Homo sapiens coactosin-like 1 (Dictyostelium) (COTL1). mRNA	13	3	10	0.0465845	4.895
244	gi|52545855	hypothetical protein [Homo sapiens]	29	8	21	0.0471632	1.556
245	gi|34222313	Homo sapiens PRP19/PSO4 pre-mRNA processing factor 19 homolog (S. cerevisiae) (PRPF19); mRNA	8	1	7	0.0471846	12.004
246	gi|13128992	hypothetical protein MGC2803 [Homo sapiens]	11	2	9	0.047465	4.433
247	gi|50726984	Homo sapiens Enah/Vasp-like (EVL); mRNA	11	2	9	0.0474699	4.01
248	NM_002819	Homo sapiens polypyrimidine tract binding protein 1 (PTBP1)	42	14	28	0.0476866	1.57
249	gi|45439300	Homo sapiens zinc finger protein 238 (ZNF238). transcript variant 2. mRNA	18	5	13	0.0477286	3.707
250	gi|6912539	Homo sapiens nucleotide binding protein 2 (MinD homolog E. coli) (NUBP2) mRNA	16	4	12	0.0477492	3.246
251	gi|46812643	BTBD2 protein [Homo sapiens]	36	13	23	0.0477549	1.83
252	gi|56117829	Homo sapiens speckle-type POZ protein (SPOP) transcript variant 4 mRNA	31	10	21	0.0480575	1.805
253	NW_926918	Homo sapiens chromosome 17 genomic contig. alternate assembly (based on Celera assembly)	14	3	11	0.0483274	2.732
254	gi|46198303	Homo sapiens coiled-coil-helix-coiled-coil-helix domain containing 8 (CHCHD8); mRNA	14	3	11	0.0483315	2.958
255	gi|40068460	Homo sapiens PTK9L protein tyrosine kinase 9-like (A6-related protein) (PTK9L); mRNA	14	3	11	0.0483315	2.041
256	gi|6429134	Maf-related DNA binding protein [Homo sapiens]	26	8	18	0.0494275	2.004
257	NM_005572	Homo sapiens lamin A/C (LMNA). transcript variant 2	16	4	12	0.0495806	3.233
258	gi|48255932	Homo sapiens high-mobility group nucleosome binding domain 1 (HMGN1); mRNA	11	2	9	0.0495913	4.428
259	gi|4502495	complement component 1; s subcomponent [Homo sapiens]	8	1	7	0.0496048	7.098
260	gi|21265104	tetraspanin 7 [Homo sapiens]	8	1	7	0.0496114	5.311
261	gi|16740583	Core histone macroH2A2.2 [Homo sapiens]	33	11	22	0.0499803	1.87
262	gi|23200509	B Chain B- A Folding Mutant Of Human Class Pi Glutathione Transferase- Created By Mutating Glycine 146 Of The Wild-Type Protein To Alanine	33	11	22	0.0499803	1.862
263	gi|33187667	unknown [Homo sapiens]	22	6	16	0.0505916	2.188
264	gi|4505303	myosin alkali light chain 1 slow a [Homo sapiens]	38	14	24	0.0508925	1.849
265	gi|38016910	Homo sapiens stomatin (STOM) transcript variant 1 mRNA	26	8	18	0.0510228	2.161
266	gi|38679903	Homo sapiens ADP-ribosylation factor-like 8A (ARL8A) mRNA	17	4	13	0.0510588	2.429
267	gi|9965398	protein serine threonine kinase Clk4 [Homo sapiens]	17	4	13	0.0510588	2.369
268	gi|49868	put. beta-actin (aa 27-375) [Mus musculus]	28	8	20	0.0511104	1.785
269	gi|563888	beta-centractin	35	12	23	0.051514	1.603
270	gi|88943682	Homo sapiens chromosome 1 genomic contig. reference assembly	11	2	9	0.0517865	5.364
271	gi|88990170	Homo sapiens chromosome 5 genomic contig. alternate assembly (based on Celera assembly)	11	2	9	0.0517865	3.327
272	gi|89111136	Homo sapiens myosin. light chain 6B. alkali. smooth muscle and non-muscle (MYL6B). mRNA	28	9	19	0.0519082	2.347
273	gi|51468814	Homo sapiens chromosome 11 genomic contig. reference assembly	27	9	18	0.0519432	2.392
274	gi|62087916	H5 variant	39	14	25	0.0520058	1.198
275	gi|58761546	amine oxidase (flavin containing) domain 2 isoform b [Homo sapiens]	8	1	7	0.052142	6.003
276	gi|13259514	dynactin 3 isoform 2- dynactin light chain [Homo sapiens]	8	1	7	0.052142	5.353
277	gi|55741674	Homo sapiens KIAA0907 (KIAA0907); mRNA	8	1	7	0.052142	15.183
278	gi|2511779	beta III spectrin [Homo sapiens]	21	6	15	0.0521773	2.655
279	gi|13559175	dJ423B22.4 (ribosomal protein S27 (metallopanstimulin 1))	23	6	17	0.052236	1.926
280	gi|22035555	Homo sapiens BRF1 homolog subunit of RNA polymerase III transcription initiation factor IIIB (S. cerevisiae) (BRF1) transcript variant 1 mRNA	14	3	11	0.0522915	2.543
281	gi|89903024	Homo sapiens chromosome 19 open reading frame 36 (C19orf36). transcript variant 1. mRNA	22	6	16	0.0523061	2.067
282	gi|83716023	Homo sapiens kinesin family member 21B (KIF21B). mRNA	18	5	13	0.0531457	2.79
283	gi|46249758	Villin 2	29	9	20	0.0533498	1.921
284	gi|4506311	protein tyrosine phosphatase- receptor type- F isoform 1 precursor [Homo sapiens]	26	7	19	0.0534965	1.63
285	gi|13385620	alpha 1 type XVIII collagen isoform 1 precursor [Homo sapiens]	27	8	19	0.0535878	2.155
286	gi|5689527	KIAA1095 protein [Homo sapiens]	27	8	19	0.0535878	1.91
287	gi|7959147	protein [Homo sapiens]	27	8	19	0.0535878	2.115
288	gi|21961605	Keratin 10	27	8	19	0.0535878	1.813
289	NM_001009998	Homo sapiens single stranded DNA binding protein 4 (SSBP4). transcript variant 2. mRNA	11	2	9	0.0540679	3.765
290	gi|18426896	Homo sapiens GNAS complex locus (GNAS). transcript variant 1. mRNA	11	2	9	0.0540731	3.169
291	gi|90903237	Homo sapiens glutathione peroxidase 4 (phospholipid hydroperoxidase) (GPX4) transcript variant 2 mRNA	8	1	7	0.0547728	4.171
292	gi|22654240	erythrocyte membrane protein band 4.9 (dematin)	13	3	10	0.0547901	4.35
293	gi|2360945	34 kDa Mov34 homolog [Homo sapiens]	29	9	20	0.0549982	1.854
294	gi|1903190	dJ111M5.2 (ret finger protein) [Homo sapiens]	29	9	20	0.0549982	1.791
295	gi|89059027	Homo sapiens chromosome 22 genomic contig. reference assembly	18	5	13	0.0550618	2.97
296	gi|57634538	Homo sapiens small nuclear ribonucleoprotein 70kDa polypeptide (RNP antigen) (SNRP70); transcript variant 2; mRNA	18	5	13	0.0550618	2.776
297	gi|16306530	cadherin 10- type 2 preproprotein [Homo sapiens]	27	8	19	0.0552756	1.821
298	NM_153649	Homo sapiens tropomyosin 3 (TPM3)	46	17	29	0.0556918	1.84
299	gi|30582451	collapsin response mediator protein 1 [Homo sapiens]	21	6	15	0.0558019	4.062
300	gi|7705620	hypothetical protein LOC51018	26	8	18	0.0560696	1.988
301	gi|22748758	Homo sapiens chromosome 17 open reading frame 45 (C17orf45); mRNA	11	2	9	0.0564325	3.614
302	gi|34289	lck tyrosine kinase (AA 1-142)	20	5	15	0.0564444	2.024
303	gi|28173550	cell division cycle 10 homolog [Mus musculus]	40	15	25	0.0569386	1.645
304	gi|66392201	Homo sapiens non-metastatic cells 2. protein (NM23B) expressed in (NME2). transcript variant 1. mRNA	27	8	19	0.0570076	0.903
305	gi|52851419	Homo sapiens chromosome 6 open reading frame 153 (C6orf153) mRNA	13	3	10	0.0570248	5.02
306	gi|37594439	Homo sapiens zinc finger; HIT type 1 (ZNHIT1); mRNA	13	3	10	0.0570248	5.082
307	gi|41872373	Homo sapiens polo-like kinase 3 (Drosophila) (PLK3); mRNA	18	5	13	0.0570352	2.943
308	gi|89041118	Homo sapiens chromosome 16 genomic contig; alternate assembly (based on Celera assembly)	18	5	13	0.0570352	2.843
309	gi|14591916	Homo sapiens ribosomal protein S25 (RPS25) mRNA	16	4	12	0.0575056	2.958
310	gi|20336312	Homo sapiens B-cell CLL/lymphoma 11A (zinc finger protein) (BCL11A) transcript variant 3 mRNA	8	1	7	0.0575207	4.539
311	gi|40226311	GIT2 protein	31	10	21	0.0575511	2.372
312	gi|7023413	unnamed protein product [Homo sapiens]	23	6	17	0.0575867	1.641
313	171024-1/2	SYNPO2 (synaptopodin 2 (SYNPO2); transcript variant 1)-Fragment1/2	3	3	0	0.0576854	1
314	gi|6716561	beta-actin [Rivulus marmoratus]	28	8	20	0.0577891	1.755
315	gi|34782970	KIAA0100 protein [Homo sapiens]	26	8	18	0.0578416	2.067
316	gi|18655903	A Chain A- Solution Structure Of Human Gaba Receptor Associated Protein Gabarap	30	9	21	0.0580449	1.6
317	gi|56788363	Homo sapiens tubulin; gamma complex associated protein 6 (TUBGCP6); transcript variant 1; mRNA	22	7	15	0.0586939	3.036
318	gi|83267865	Homo sapiens dynein light chain LC8-type 1 (DYNLL1) transcript variant 1 mRNA	22	7	15	0.0586939	2.417
319	gi|20270356	Homo sapiens zinc finger; AN1-type domain 2B (ZFAND2B); mRNA	14	3	11	0.0587493	2.567
320	gi|39644580	Non-SMC element 1 homolog	41	15	26	0.0587779	1.583
321	gi|4757980	beta chimerin isoform 2	27	8	19	0.0587844	1.758
322	gi|14211539	Homo sapiens Mov10; Moloney leukemia virus 10; homolog (mouse) (MOV10); mRNA	11	2	9	0.058888	1.455
323	gi|113423926	PREDICTED: Homo sapiens AF-1 specific protein phosphatase; transcript variant 8 (FLJ30092); mRNA	10	2	8	0.0589004	6.965
324	gi|89111136	Homo sapiens myosin. light chain 6B. alkali. smooth muscle and non-muscle (MYL6B). mRNA	30	10	20	0.0589156	2.09
325	gi|85681028	CASP_HUMAN Cartilage-associated protein precursor	37	13	24	0.0590699	1.704
326	064019_019_N22	no blast result	13	3	10	0.0593251	4.411
327	gi|22219473	Homo sapiens Fas (TNFRSF6)-associated via death domain (FADD) mRNA	13	3	10	0.0593251	3.594
328	gi|23238232	Homo sapiens high mobility group nucleosomal binding domain 4 (HMGN4). mRNA	13	3	10	0.0593251	3.487
329	gi|18105057	Homo sapiens vacuolar protein sorting 33B (yeast) (VPS33B); mRNA	13	3	10	0.05933	3.577
330	gi|56202786	THAP domain containing- apoptosis associated protein 3	28	10	18	0.0595677	2.38
331	gi|4884326	hypothetical protein [Homo sapiens]	29	9	20	0.0602	1.656
332	gi|33695088	glycerol-3-phosphate dehydrogenase 1 (soluble) [Homo sapiens]	27	8	19	0.060607	1.9
333	gi|13129064	Potassium channel tetramerisation domain containing 15 [Homo sapiens]	37	13	24	0.0607634	1.69
334	gi|4507975	zinc finger protein 345 [Homo sapiens]	14	3	11	0.0610377	1.838
335	gi|10432572	PSMF1 [Homo sapiens]	40	14	26	0.0610579	1.692
336	gi|75813624	Homo sapiens nuclear factor of activated T-cells; cytoplasmic; calcineurin-dependent 2 (NFATC2); transcript variant 1; mRNA	18	5	13	0.0611586	2.537
337	gi|4557788	Homo sapiens Norrie disease (pseudoglioma) (NDP); mRNA	11	2	9	0.0614259	2.453
338	gi|22219473	Homo sapiens Fas (TNFRSF6)-associated via death domain (FADD). mRNA	15	4	11	0.0622331	3.563
339	gi|33591068	Homo sapiens bleomycin hydrolase (BLMH). mRNA	4	0	4	0.0627431	1
340	gi|12056467	Homo sapiens junction plakoglobin (JUP). transcript variant 2. mRNA	4	0	4	0.0627431	1
341	gi|34098945	Homo sapiens Y box binding protein 1 (YBX1). mRNA	4	0	4	0.0627431	1
342	gi|130978962	adrenocortical dysplasia homolog isoform 2 [Homo sapiens]	4	0	4	0.0627431	1
343	gi|4507801	SMT3 suppressor of mif two 3 homolog 1 isoform a precursor [Homo sapiens]	4	0	4	0.0627573	1
344	gi|4503100	Homo sapiens cysteine and glycine-rich protein 2 (CSRP2) mRNA	4	0	4	0.0627573	1
345	gi|22095346	Homo sapiens immunoglobulin superfamily; member 4 (IGSF4); mRNA	4	0	4	0.0627573	1
346	064019_019_A07	no blast result	4	0	4	0.0627573	1
347	gi|4504025	glutaredoxin (thioltransferase) [Homo sapiens]	4	0	4	0.0627573	1
348	gi|124256478	APG16 autophagy 16-like isoform 2 [Homo sapiens]	4	0	4	0.0627573	1
349	gi|51465675	Homo sapiens chromosome 6 genomic contig. reference assembly	4	0	4	0.0627573	1
350	gi|18027792	unknown [Homo sapiens]	4	0	4	0.0627573	1
351	gi|119120894	Dmx-like 2 [Homo sapiens]	4	0	4	0.0627573	1
352	gi|27414497	zinc finger CCCH-type containing 7A [Homo sapiens]	4	0	4	0.0627573	1
353	gi|7765076	S3 ribosomal protein [Homo sapiens]	4	0	4	0.0627573	1
354	gi|214010240	lectin; mannose-binding 2-like isoform 1 [Homo sapiens]	4	0	4	0.0627573	1
355	gi|4758397	PSMA (folate hydrolase (prostate-specific membrane antigen) 1; FOLH1)-Fragment-2/2	4	0	4	0.0627573	1
356	gi|7657196	zinc finger protein 330 [Homo sapiens]	4	0	4	0.0627573	1
357	gi|93277120	Homo sapiens ribosomal protein S6 kinase-like 1 (RPS6KL1); mRNA	4	0	4	0.0627573	1
358	gi|72534683	Homo sapiens phospholipase D family member 3 (PLD3) transcript variant 1 mRNA	4	0	4	0.0627573	1
359	gi|4557235	acyl-Coenzyme A dehydrogenase; very long chain isoform 1 precursor [Homo sapiens]	4	0	4	0.0627573	1
360	23136-2b/2-K2	Erythrocyte membrane protein band 4.1-like 3 (EPB41L3)-Fragment2b/2_K2	4	0	4	0.0627573	1
361	gi|51493052	Homo sapiens chromosome 7 genomic contig. reference assembly	4	0	4	0.0627573	1
362	gi|92091570	Homo sapiens cortactin binding protein 2 (CTTNBP2); mRNA	4	0	4	0.0627573	1
363	gi|4506456	Homo sapiens reticulocalbin 2 EF-hand calcium binding domain (RCN2) mRNA	4	0	4	0.0627573	1
364	gi|4504183	glutathione transferase [Homo sapiens]	4	0	4	0.0627573	1
365	gi|12408650	Homo sapiens X-ray repair complementing defective repair in Chinese hamster cells 5 (double-strand-break rejoining; Ku autoantigen; 80kDa) (XRCC5); mRNA	4	0	4	0.0627573	1
366	gi|23308571	Homo sapiens leukocyte receptor cluster (LRC) member 4 (LENG4); mRNA	4	0	4	0.0627573	1
367	gi|9653686	TSH receptor suppressor element-binding protein-1- TSEP-1 [Rattus sp.]	4	0	4	0.0627573	1
368	gi|21704283	junctophilin 3 [Homo sapiens]	4	0	4	0.0627573	1
369	gi|91807119	TM2 domain containing 3 isoform b [Homo sapiens]	4	0	4	0.0627573	1
370	gi|21070996	Homo sapiens stromal interaction molecule 1 (STIM1); mRNA	4	0	4	0.0627573	1
371	gi|50345991	ATP synthase; H+ transporting; mitochondrial F1 complex; delta subunit precursor [Homo sapiens]	4	0	4	0.0627573	1
372	gi|23943862	N-acetyltransferase 14 (GCN5-related; putative) [Homo sapiens]	4	0	4	0.0627573	1
373	gi|34222207	Homo sapiens F-box and leucine-rich repeat protein 16 (FBXL16); mRNA	4	0	4	0.0627573	1
374	gi|161727458	dihydropyrimidinase-like 2 long form [Homo sapiens]	4	0	4	0.0627573	1
375	gi|63253298	spermidine synthase [Homo sapiens]	4	0	4	0.0627573	1
376	gi|4504193	general transcription factor IIB [Homo sapiens]	4	0	4	0.0627573	1
377	gi|14251213	Homo sapiens DEAD (Asp-Glu-Ala-Asp) box polypeptide 24 (DDX24) mRNA	4	0	4	0.0627573	1
378	gi|89060003	Homo sapiens chromosome X genomic contig reference assembly	4	0	4	0.0627573	1
379	gi|14165272	PTEN induced putative kinase 1 precursor [Homo sapiens]	4	0	4	0.0627573	1
380	gi|10433073	unnamed protein product [Homo sapiens]	31	10	21	0.0628555	1.726
381	gi|88900491	alpha glucosidase II alpha subunit isoform 3	22	6	16	0.0636427	1.995
382	gi|55959290	annexin A1	40	15	25	0.0636459	1.654
383	gi|41327780	Homo sapiens chromosome 3 open reading frame 60 (C3orf60); transcript variant 1; mRNA	21	7	14	0.0636817	2.508
384	gi|6688149	NICE-3 protein [Homo sapiens]	29	9	20	0.0638896	1.803
385	gi|12655179	Dipeptidylpeptidase III- isoform 1 [Homo sapiens]	45	18	27	0.0639794	1.366
386	gi|340019	alpha-tubulin	32	11	21	0.0639923	1.845
387	gi|14424731	STMN3 protin [Homo sapiens] >gnl	11	2	9	0.0640479	2.449
388	gi|54792141	Homo sapiens reprimo TP53 dependent G2 arrest mediator candidate (RPRM) mRNA	11	2	9	0.0640479	2.554
389	gi|14290418	BM039 protein [Homo sapiens]	36	12	24	0.0646036	1.633
390	gi|40353202	Homo sapiens chromosome 15 open reading frame 17 (C15orf17); mRNA	22	7	15	0.0646727	2.575
391	gi|6806913	centaurin- alpha 1 [Homo sapiens]	39	15	24	0.0651264	1.612
392	gi|13994263	FKSG44 protein	26	8	18	0.0654013	2.058
393	gi|30583435	putative breast adenocarcinoma marker (32kD) [Homo sapiens]	22	6	16	0.0657164	1.881
394	gi|41327778	Homo sapiens DEAD (Asp-Glu-Ala-Asp) box polypeptide 55 (DDX55); mRNA	21	6	15	0.0657892	2.225
395	gi|29800963	Homo sapiens chromosome 10 genomic contig reference assembly	14	3	11	0.0658508	2.249
396	gi|10938008	tuberous sclerosis 2 isoform 2 **	32	11	21	0.0658606	1.767
397	gi|30582333	sorting nexin 7 [Homo sapiens]	37	13	24	0.066087	1.668
398	gi|22212941	Homo sapiens ubiquitin associated protein 1 (UBAP1) mRNA	27	8	19	0.0663576	2.467
399	gi|62897169	nucleobindin 1 variant **	16	4	12	0.0664566	2.461
400	gi|15799864	tetraacyldisaccharide-1-P- lipid A biosynthesis- penultimate step *	31	10	21	0.0666116	1.75
401	gi|5730067	Snf2-related CBP activator protein [Homo sapiens]	13	3	10	0.0667082	3.402
402	NM_020713	Homo sapiens KIAA1196 protein (GM632)	13	3	10	0.0667082	2.857
403	gi|22547145	Homo sapiens F-box and leucine-rich repeat protein 8 (FBXL8); mRNA	22	7	15	0.066774	2.608
404	gi|54124342	Homo sapiens similar to KIAA0592 protein (LOC387680). mRNA	10	2	8	0.0671217	8.733
405	gi|30582699	mevalonate (diphospho) decarboxylase [Homo sapiens]	10	2	8	0.0671217	4.426
406	gi|62388887	Homo sapiens potassium inwardly-rectifying channel; subfamily J; member 11 (KCNJ11); mRNA	10	2	8	0.0671217	4.221
407	gi|26667196	calcium/calmodulin-dependent protein kinase II gamma isoform 2 [Homo sapiens]	10	2	8	0.0671282	4.716
408	gi|226021	1406327A growth regulated nuclear 68 protein	26	8	18	0.0674135	1.853
409	gi|55959087	chondroitin sulfate proteoglycan 6 (bamacan)	45	18	27	0.0675212	1.524
410	gi|11321617	dihydropyrimidinase-like 4 [Homo sapiens]	51	20	31	0.067546	1.454
411	gi|50748544	PREDICTED: similar to aarF domain containing kinase 1 [Gallus gallus]	32	11	21	0.0677737	1.908
412	gi|23111044	Homo sapiens sorting nexin 4 (SNX4); mRNA	18	5	13	0.0678042	2.515
413	gi|21735620	Homo sapiens malate dehydrogenase 2 NAD (mitochondrial) (MDH2) mRNA	21	6	15	0.0679538	2.152
414	gi|38614129	Dcx protein *	24	7	17	0.0680254	1.901
415	gi|19263839	Eukaryotic translation initiation factor 3- subunit 8 [Mus musculus]	39	13	26	0.0688023	1.47
416	gi|14971416	Homo sapiens tripartite motif-containing 28 (TRIM28); mRNA	39	14	25	0.0688023	1.562
417	gi|41352716	Homo sapiens E3 ubiquitin protein ligase; HECT domain containing; 1 (EDD1); mRNA	22	7	15	0.0689348	2.313
418	gi|74027246	Homo sapiens polyglutamine binding protein 1 (PQBP1) transcript variant 2 mRNA	13	3	10	0.0693366	3.9
419	gi|51468814	Homo sapiens chromosome 11 genomic contig. reference assembly	19	5	14	0.069676	2.073
420	gi|34782863	KIAA0082 protein [Homo sapiens]	29	9	20	0.0697725	1.732
421	gi|219588	DnaJ protein homolog [Homo sapiens]	29	9	20	0.0697725	1.71
422	gi|12408641	Homo sapiens bromodomain containing 2 (BRD2). mRNA	10	2	8	0.070066	4.911
423	NM_014497	Homo sapiens zinc finger protein 638 (ZNF638). transcript variant 1. mRNA	10	2	8	0.0700726	5.183
424	gi|40254415	guanylate cyclase activator 1A (retina)	18	5	13	0.0701473	2.365
425	gi|51463944	PREDICTED: hypothetical protein XP_374037 [Homo sapiens]	28	9	19	0.0701794	1.793
426	gi|11342680	ARP1 actin-related protein 1 homolog B- centractin beta [Homo sapiens]	42	16	26	0.0703651	1.649
427	gi|1172552	POR1_BOVIN Voltage-dependent anion-selective channel protein 1 (VDAC-1) (Plasmalemmal porin) (Brain-derived voltage-dependent anion channel 1) (BR1-VDAC)	27	8	19	0.0704356	1.792
428	gi|4503100	Homo sapiens cysteine and glycine-rich protein 2 (CSRP2) mRNA	7	1	6	0.0718105	8.818
429	gi|52486264	Homo sapiens paraneoplastic antigen MA1 (PNMA1); mRNA	19	6	13	0.0720254	2.974
430	gi|50878292	Homo sapiens tripartite motif-containing 45 (TRIM45) mRNA	15	4	11	0.0720317	3.087
431	gi|2078327	3-hydroxyacyl-CoA dehydrogenase [Homo sapiens]	54	22	32	0.0723605	1.364
432	gi|37550981	Homo sapiens chromosome 10 genomic contig; reference assembly	20	6	14	0.072386	2.56
433	gi|28416941	Homo sapiens small nuclear ribonucleoprotein D1 polypeptide 16kDa (SNRPD1); mRNA	11	2	9	0.0724989	2.02
434	gi|21040231	Rab40c- member RAS oncogene family- RAR (RAS like GTPASE) like- SOCS box containing protein RAR3 *	27	8	19	0.0725504	1.699
435	gi|13399295	Homo sapiens MYC-associated zinc finger protein (purine-binding transcription factor) (MAZ). mRNA	27	9	18	0.0725504	2.045
436	NM_015190	Homo sapiens DnaJ (Hsp40) homolog. subfamily C. member 9 (DNAJC9)	18	5	13	0.0725563	2.474
437	gi|20178288	adenylate kinase 1 [Homo sapiens]	39	14	25	0.0726471	1.613
438	gi|186915	laminin B1	33	11	22	0.0727928	1.686
439	gi|89060463	Homo sapiens chromosome X genomic contig. reference assembly	30	9	21	0.0733275	1.124
440	gi|8922327	Homo sapiens RNA binding motif protein 22 (RBM22). mRNA	22	7	15	0.0734175	2.923
441	gi|63252907	Homo sapiens IQ motif and WD repeats 1 (IQWD1). transcript variant 1. mRNA	37	13	24	0.073777	0.836
442	gi|50417786	MGC83042 protein [Xenopus laevis]	29	9	20	0.0739362	1.765
443	gi|7108755	myosin X [Homo sapiens]	42	16	26	0.0742318	1.481
444	gi|51873796	MGC85505 protein [Xenopus laevis]	27	8	19	0.074717	1.633
445	gi|8392890	Homo sapiens albumin (ALB). mRNA	20	6	14	0.0747664	2.706
446	gi|38788218	Homo sapiens zinc finger protein 428 (ZNF428); mRNA	25	9	16	0.0748204	2.326
447	gi|15559432	DCTN2 protein [Homo sapiens]	33	11	22	0.074854	1.682
448	gi|34594664	G-protein signalling modulator 1 (AGS3-like- C. elegans) [Homo sapiens]	41	13	28	0.0751148	1.109
449	gi|37537717	Homo sapiens decapping enzyme. scavenger (DCPS). mRNA	17	5	12	0.0753039	3.208
450	672-3-3	BRCA1 (breast cancer 1; early onset (BRCA1); transcript)-Fragment3/3	7	1	6	0.0754577	19.27
451	gi|54792740	transmembrane and coiled-coil domain family 2 [Homo sapiens]	7	1	6	0.0754577	7.67
452	gi|34782970	KIAA0100 protein [Homo sapiens]	10	2	8	0.0762725	3.582
453	gi|93141017	Homo sapiens H2A histone family. member Y (H2AFY). transcript variant 3. mRNA	10	2	8	0.0762795	4.106
454	gi|66932946	Homo sapiens alpha-2-macroglobulin (A2M); mRNA	16	4	12	0.0765249	2.38
455	gi|10863995	clones 23667 and 23775 zinc finger protein [Homo sapiens]	24	7	17	0.0768741	1.992
456	gi|13097198	Calcium-regulated heat-stable protein (24kD) [Homo sapiens]	27	8	19	0.076936	1.657
457	gi|32455235	Homo sapiens helicase (DNA) B (HELB); mRNA	21	6	15	0.0772055	2.094
458	gi|14249519	Homo sapiens hypothetical protein FLJ14668 (FLJ14668) mRNA	13	3	10	0.0777129	2.732
459	gi|51470970	Homo sapiens chromosome 11 genomic contig reference assembly	13	3	10	0.0777129	2.233
460	gi|13123776	DNA methyltransferase 1 associated protein 1 [Homo sapiens]	8	6	2	0.0783116	0.33
461	gi|4929136	AF141348_1 alpha-tubulin [Homo sapiens]	31	10	21	0.0790019	1.635
462	gi|7657514	GTP-binding protein RHO6 **	31	11	20	0.0790019	1.82
463	gi|71361681	Homo sapiens nuclear mitotic apparatus protein 1 (NUMA1). mRNA	16	4	12	0.0792275	2.442
464	gi|20302149	Homo sapiens lysophospholipase II (LYPLA2). mRNA	7	1	6	0.079245	6.889
465	gi|27262633	Homo sapiens nuclear autoantigenic sperm protein (histone-binding) (NASP); transcript variant 1; mRNA	7	1	6	0.0792547	8.125
466	gi|63079686	Homo sapiens F-box and WD-40 domain protein 4 (FBXW4); mRNA	7	1	6	0.0792547	7.725
467	gi|28933450	Homo sapiens plexin D1 (PLXND1); mRNA	43	16	27	0.0793238	1.633
468	gi|20270343	ADP-ribosylation factor-like 10B **	25	8	17	0.0794221	2.021
469	gi|33869643	EEF2 protein [Homo sapiens]	36	13	23	0.0794261	1.612
470	gi|5032189	tumor protein p53 binding protein- 1 [Homo sapiens]	36	13	23	0.0794261	1.605
471	gi|5915798	Gamma-butyrobetaine hydroxylase [Homo sapiens]	36	13	23	0.0794261	1.819
472	gi|39780571	misato [Homo sapiens]	10	2	8	0.0795471	4.12
473	gi|42475533	Homo sapiens calsyntenin 3 (CLSTN3) mRNA	10	2	8	0.0795471	3.708
474	gi|10938021	Homo sapiens CAP. adenylate cyclase-associated protein 1 (yeast) (CAP1). mRNA	10	2	8	0.0795471	3.695
475	gi|34996518	Homo sapiens galectin-3 internal gene (GALIG); mRNA	10	2	8	0.0795471	3.646
476	gi|46048184	Homo sapiens sterile alpha motif domain containing 10 (SAMD10) mRNA	10	2	8	0.0795471	3.349
477	gi|49457530	CKB [Homo sapiens]	40	14	26	0.080075	1.557
478	gi|6912539	Homo sapiens nucleotide binding protein 2 (MinD homolog E. coli) (NUBP2) mRNA	15	4	11	0.0801818	3.336
479	gi|113423957	PREDICTED: Homo sapiens huntingtin interacting protein 1 related (HIP1R) mRNA	15	4	11	0.0801869	3.013
480	gi|63162571	Homo sapiens chaperonin containing TCP1; subunit 3 (gamma) (CCT3); transcript variant 1; mRNA	24	8	16	0.0804254	2.117
481	NM_004559	Homo sapiens Y box binding protein 1 (YBX1)	36	12	24	0.0805054	1.514
482	gi|32306539	chromosome X open reading frame 26- 2610029G23Rik	17	5	12	0.0805909	3.283
483	gi|19913416	adaptor-related protein complex 2- alpha 1 subunit isoform 2 [Homo sapiens]	56	24	32	0.0808236	1.654
484	gi|50927669	Fumarylacetoacetate hydrolase domain containing [Rattus norvegicus]	28	9	19	0.0811279	1.643
485	gi|7106892	HSPC251 [Homo sapiens]	27	9	18	0.0815353	1.969
486	gi|56682958	Homo sapiens ferritin. heavy polypeptide 1 (FTH1). mRNA	27	10	17	0.0815353	2.437
487	gi|15779083	C19orf36 protein [Homo sapiens]	36	13	23	0.0815965	1.61
488	gi|284136	A43922 gravin - human (fragment)	25	8	17	0.0818078	1.913
489	gi|4758774	NADH dehydrogenase (ubiquinone) 1 beta subcomplex- 10- 22kDa [Homo sapiens]	25	8	17	0.0818078	1.996
490	gi|13559177	dJ423B22.6 (novel nucleolar guanosine 5'-triphosphate binding protein autoantigen) [Homo sapiens]	53	23	30	0.0819227	1.612
491	gi|14702162	cytoplasmic linker 2 isoform 2- Williams-Beuren syndrome chromosome region 4 [Homo sapiens]	34	13	21	0.0822817	2.057
492	gi|56682958	Homo sapiens ferritin. heavy polypeptide 1 (FTH1). mRNA	20	6	14	0.0822932	2.325
493	gi|38679895	Homo sapiens pleckstrin homology domain interacting protein (PHIP) mRNA	10	2	8	0.0829203	3.529
494	gi|28872795	Homo sapiens CCAAT/enhancer binding protein (C/EBP); beta (CEBPB); mRNA	10	2	8	0.0829276	4.269
495	gi|67089147	farnesyl-diphosphate farnesyltransferase 1 [Homo sapiens]	10	2	8	0.0829276	3.73
496	gi|37574721	Homo sapiens chromosome 19 genomic contig; reference assembly	10	2	8	0.0829276	3.72
497	gi|89029256	Homo sapiens chromosome 9 genomic contig reference assembly	10	2	8	0.0829276	3.88
498	gi|55959790	RP11-297I6.1 [Homo sapiens]	26	8	18	0.0829673	2.024
499	gi|158767	ubiquitin	26	8	18	0.0829673	1.744
500	gi|68533248	Homo sapiens brain expressed; X-linked 1 (BEX1); mRNA	15	4	11	0.0830647	2.767
501	gi|13358928	hypothetical protein [Macaca fascicularis]	35	12	23	0.0831098	1.611
502	gi|4505571	sequestosome 1 [Homo sapiens]	35	12	23	0.0831098	1.525
503	gi|30089919	DNA polymerase delta interacting protein 3 isoform 2 [Homo sapiens]	35	13	22	0.0831098	2.185
504	gi|24234719	Homo sapiens DnaJ (Hsp40) homolog. subfamily B. member 6 (DNAJB6). transcript variant 2. mRNA	7	1	6	0.0832057	3.749
505	gi|34335188	cAMP responsive element modulator isoform d	30	10	20	0.0832797	1.727
506	gi|40807453	Homo sapiens zinc finger protein 133 (ZNF133). mRNA	17	5	12	0.0833453	2.759
507	gi|27690550	similar to ribosomal protein S18 [Rattus norvegicus]	34	12	22	0.0834061	1.663
508	gi|51472974	Homo sapiens chromosome 16 genomic contig reference assembly	13	3	10	0.0837519	2.437
509	gi|50746399	PREDICTED: similar to Protein FAM13A1 [Gallus gallus]	27	9	18	0.0839173	2.213
510	gi|53127480	hypothetical protein [Gallus gallus]	49	19	30	0.0841639	1.427
511	gi|7739445	hnRNP 2H9B [Homo sapiens]	22	6	16	0.0843873	1.616
512	gi|38112652	TEM5-like protein [Homo sapiens]	44	18	26	0.0845763	2.169
513	gi|27436949	Homo sapiens lamin B1 (LMNB1). mRNA	32	11	21	0.0847789	2.051
514	gi|56682958	Homo sapiens ferritin. heavy polypeptide 1 (FTH1). mRNA	12	3	9	0.0847857	4.03
515	gi|14043070	heterogeneous nuclear ribonucleoprotein A1 isoform b [Homo sapiens]	29	9	20	0.0852387	1.64
516	gi|13129054	zinc finger- FYVE domain containing 21	24	8	16	0.0853665	2.109
517	gi|37183204	DNAJB11 [Homo sapiens]	26	8	18	0.0854098	1.728
518	gi|8571386	chloride ion current inducer protein I(Cln) [Homo sapiens]	32	12	20	0.0859472	1.792
519	gi|92091577	Homo sapiens UDP-GlcNAc:betaGal beta-1;3-N-acetylglucosaminyltransferase 1 (B3GNT1); mRNA	17	5	12	0.0861803	2.719
520	gi|53749664	Homo sapiens nuclear receptor subfamily 2; group F; member 1 (NR2F1); mRNA	10	2	8	0.0864162	3.217
521	gi|4689140	AF077046_1 ganglioside expression factor 2 homolog [Homo sapiens]	24	7	17	0.0866393	1.824
522	gi|11041473	hypothetical protein [Macaca fascicularis]	24	7	17	0.0866393	0.95
523	gi|224530	1107276A gene bcr	37	14	23	0.0866694	1.583
524	gi|14042941	CDA02 protein [Homo sapiens]	25	8	17	0.0867535	1.906
525	gi|34978646	proteasome activator 28 alpha subunit [Sus scrofa]	25	8	17	0.0867535	1.881
526	gi|39644785	THRAP5 protein [Homo sapiens]	55	23	32	0.0868962	1.355
527	gi|23510452	Homo sapiens coactosin-like 1 (Dictyostelium) (COTL1). mRNA	7	1	6	0.0873045	6.383
528	gi|20127557	Homo sapiens chromatin modifying protein 5 (CHMP5) mRNA	7	1	6	0.0873045	4.57
529	gi|21536349	amiloride-sensitive cation channel 2; neuronal isoform b [Homo sapiens]	7	1	6	0.0873045	4.393
530	gi|113425940	PREDICTED: Homo sapiens similar to eukaryotic translation initiation factor 3 subunit 8 110kDa transcript variant 4 (LOC728689) mRNA	7	1	6	0.0873045	3.66
531	gi|18496983	CAP-GLY domain containing linker protein 3 [Homo sapiens]	7	1	6	0.0873147	4.12
532	gi|41872408	Homo sapiens pro-platelet basic protein (chemokine (C-X-C motif) ligand 7) (PPBP); mRNA	54	23	31	0.0876567	1.443
533	gi|30267050	kinesin light chain 1B [Homo sapiens]	26	8	18	0.08791	1.845
534	gi|7657514	GTP-binding protein RHO6 [Homo sapiens]	34	12	22	0.0880286	1.634
535	gi|5031815	lysyl-tRNA synthetase [Homo sapiens]	28	9	19	0.088337	1.673
536	gi|67906819	Homo sapiens RD RNA binding protein (RDBP); mRNA	69	31	38	0.0884568	1.247
537	gi|5729771	Homo sapiens ceroid-lipofuscinosis; neuronal 5 (CLN5); mRNA	23	7	16	0.0889086	1.811
538	gi|7305647	Zinc finger protein 68 [Mus musculus]	37	14	23	0.0889854	1.612
539	gi|83641893	Homo sapiens heterogeneous nuclear ribonucleoprotein A1 (HNRPA1); transcript variant 1; mRNA	15	4	11	0.0890712	2.743
540	gi|13994299	Homo sapiens transmembrane protein induced by tumor necrosis factor alpha (TMPIT); mRNA	17	5	12	0.0890827	3.002
541	gi|56682958	Homo sapiens ferritin. heavy polypeptide 1 (FTH1). mRNA	30	11	19	0.0892652	1.894
542	gi|30582325	nuclear factor of kappa light polypeptide gene enhancer in B-cells inhibitor- beta	25	8	17	0.0893154	1.747
543	gi|47210117	unnamed protein product [Tetraodon nigroviridis]	32	11	21	0.0895302	1.677
544	gi|44917603	Homo sapiens SLIT-ROBO Rho GTPase activating protein 1 (SRGAP1) mRNA	10	2	8	0.0900301	3.185
545	gi|4758219	Homo sapiens family with sequence similarity 50. member A (FAM50A). mRNA	10	2	8	0.0900301	2.616
546	gi|17149812	Homo sapiens kelch domain containing 3 (KLHDC3); mRNA	10	2	8	0.0900377	2.94
547	gi|1620018	heat shock protein 90 [Homo sapiens]	29	10	19	0.0901342	1.782
548	gi|30584593	Homo sapiens glyceraldehyde-3-phosphate dehydrogenase [synthetic construct]	19	5	14	0.0903453	1.749
549	gi|1487948	ribosomal protein L4 [Canis sp.]	38	14	24	0.0906332	1.579
550	gi|14250624	NRD1 protein [Homo sapiens]	33	11	22	0.0906515	1.556
551	gi|2981776	Citrate Bound- C298aW219Y MUTANT HUMAN ALDOSE REDUCTASE	31	10	21	0.0907049	1.617
552	gi|180572	creatine kinase-B	28	9	19	0.0908518	1.696
553	gi|10938008	tuberous sclerosis 2 isoform 2 **	37	14	23	0.0913509	1.679
554	gi|2511781	beta III spectrin [Homo sapiens]	27	9	18	0.0914028	1.822
555	gi|12654583	Ribosomal protein P0 [Homo sapiens]	12	3	9	0.0914763	3.54
556	gi|88999178	Homo sapiens chromosome 6 genomic contig alternate assembly (based on Celera assembly)	7	1	6	0.091586	4.861
557	gi|88943682	Homo sapiens chromosome 1 genomic contig; reference assembly	7	1	6	0.091586	7.014
558	gi|194595509	spectrin; alpha; non-erythrocytic 1 (alpha-fodrin) isoform 1 [Homo sapiens]	7	1	6	0.091586	3.882
559	gi|194097332	ephrin receptor EphB6 precursor [Homo sapiens]	7	1	6	0.091586	3.561
560	gi|33356548	Homo sapiens MCM3 minichromosome maintenance deficient 3 (S. cerevisiae) (MCM3); mRNA	7	1	6	0.091586	3.236
561	gi|24308369	Homo sapiens nudix (nucleoside diphosphate linked moiety X)-type motif 16 (NUDT16). mRNA	23	7	16	0.0915908	1.933
562	gi|29791548	Homo sapiens chromosome 4 genomic contig; reference assembly	23	8	15	0.0915908	2.33
563	gi|40548422	chromatin modifying protein 4A [Homo sapiens]	25	8	17	0.0919378	1.802
564	gi|10835234	RED protein [Homo sapiens]	25	8	17	0.0919378	1.769
565	gi|33186926	Homo sapiens coiled-coil domain containing 50 (CCDC50); transcript variant 1; mRNA	15	4	11	0.0921975	2.455
566	gi|55663197	BCL2-associated athanogene	34	12	22	0.0928556	1.679
567	gi|13699813	WHSC1L1 protein- isoform short [Homo sapiens]	34	12	22	0.0928556	1.589
568	gi|33875631	ANP32A protein	30	10	20	0.0930197	1.762
569	gi|4758410	fragile X mental retardation syndrome related protein	26	8	18	0.0930875	1.499
570	gi|7689363	GTP-binding protein RAB3A [Homo sapiens]	14	4	10	0.0931228	5.844
571	gi|34098945	Homo sapiens Y box binding protein 1 (YBX1). mRNA	14	4	10	0.0931228	4.394
572	gi|3212719	Chain A- Crystal Structure Of The Laci Family Member- Purr- Bound To Dna: Minor Groove Binding By Alpha Helices	20	6	14	0.0932725	2.003
573	gi|51473210	Homo sapiens chromosome 16 genomic contig. reference assembly	20	6	14	0.0932725	2.079
574	gi|42544228	Homo sapiens TNF receptor-associated factor 2 (TRAF2); mRNA	20	6	14	0.093277	2.188
575	gi|3659980	A Chain A- Human Cyclophilin A Complexed With 2-Thr Cyclosporin	28	9	19	0.0934238	1.63
576	gi|40788223	KIAA0354 [Homo sapiens]	48	19	29	0.0935965	1.443
577	gi|31083149	Homo sapiens axin 1 (AXIN1) transcript variant 1 mRNA	16	4	12	0.0939263	1.955
578	gi|55957624	hypothetical protein LOC510359 [Bos taurus]	27	9	18	0.094014	1.801
579	gi|47939618	Heterogeneous nuclear ribonucleoprotein A1- isoform a [Homo sapiens]	23	7	16	0.0943376	1.869
580	gi|13097600	Similar to ribosomal protein L23	26	9	17	0.0944194	2.021
581	gi|18605741	HSPCA protein	28	10	18	0.0947315	1.997
582	gi|37541217	Homo sapiens chromosome 15 genomic contig reference assembly	12	3	9	0.0949773	3.605
583	gi|2117022	zinc finger protein 161 homolog [Homo sapiens]	38	14	24	0.0954598	1.426
584	gi|14714447	Sorting nexin 7- isoform a [Homo sapiens]	33	12	21	0.0956274	1.742
585	gi|182118	gamma enolase	31	11	20	0.0957602	1.71
586	gi|5032173	nuclear receptor subfamily 2- group F- member 1	31	11	20	0.0957602	1.665
587	gi|28629250	TrbC [Escherichia coli]	26	8	18	0.0957665	1.673
588	gi|51467962	Homo sapiens chromosome 10 genomic contig; reference assembly	21	7	14	0.0958478	2.79
589	gi|34098945	Homo sapiens Y box binding protein 1 (YBX1). mRNA	7	1	6	0.0960129	2.855
590	gi|4757886	pituitary tumor-transforming gene 1 protein-interacting protein precursor [Homo sapiens]	7	1	6	0.0960236	2.558
591	gi|38683847	Homo sapiens fibroblast growth factor (acidic) intracellular binding protein (FIBP); transcript variant 2; mRNA	7	1	6	0.0960236	1.48
592	gi|195972859	cytohesin 2 isoform 2 [Homo sapiens]	7	1	6	0.0960236	0.853
593	gi|2149061	FADD protein [Homo sapiens]	28	9	19	0.0960539	1.734
594	gi|62897169	nucleobindin 1 variant **	13	3	10	0.0969485	2.371
595	gi|2293575	elongation factor 1 alpha [Bos taurus]	32	11	21	0.0970568	1.644
596	gi|5454057	Homo sapiens ST3 beta-galactoside alpha-2;3-sialyltransferase 4 (ST3GAL4); mRNA	16	4	12	0.0971135	1.036
597	IPI00152101.1	Spermatid perinuclear RNA-binding protein [Homo sapiens]	48	20	28	0.0971644	1.593
598	gi|238427	Porin 31HM	35	12	23	0.0974584	1.471
599	064019_019_P24	no blast result	10	2	8	0.0976225	3.639
600	NM_004494	Homo sapiens hepatoma-derived growth factor (high-mobility group protein 1-like) (HDGF)	10	2	8	0.0976225	1.725
601	gi|24430150	Homo sapiens proteasome (prosome; macropain) 26S subunit; ATPase; 1 (PSMC1); mRNA	10	2	8	0.0976304	2.084
602	gi|31542734	Homo sapiens hypothetical protein FLJ22531 (FLJ22531); mRNA	17	5	12	0.0982863	2.406
603	NM_004960	Homo sapiens fusion (involved in t(12.16) in malignant liposarcoma)(FUS)	20	6	14	0.0991871	2.222
604	gi|13399295	Homo sapiens MYC-associated zinc finger protein (purine-binding transcription factor) (MAZ) mRNA	20	6	14	0.0991918	1.862
605	gi|21450625	eukaryotic translation initiation factor 4A1 [Mus musculus]	27	9	18	0.0994158	1.849
606	gi|4507520	Homo sapiens transketolase (Wernicke-Korsakoff syndrome) (TKT); mRNA	22	7	15	0.0995563	2.195
607	gi|5803072	LIM domain only 4 [Homo sapiens]	22	7	15	0.0995563	2.018
608	gi|14043217	Similar to plectin 1- intermediate filament binding protein- 500kD [Homo sapiens]	39	15	24	0.0995587	1.545
609	gi|381964	1818358A actin-related protein	32	11	21	0.0996753	1.607
610	gi|7443518	DNA/RNA-binding protein - human (fragment)	43	18	25	0.0999	1.52
611	gi|21431746	BCKD_HUMAN [3-methyl-2-oxobutanoate dehydrogenase [lipoamide]] kinase- mitochondrial precursor (Branched-chain alpha-ketoacid dehydrogenase kinase) (BCKDHKIN) (BCKD-kinase)	54	24	30	0.100454	1.412
612	gi|89027401	Homo sapiens chromosome 7 genomic contig. alternate assembly (based on CRA_TCAGchr7v2)	13	3	10	0.100497	1.64
613	gi|181622	DNA polymerase delta	29	10	19	0.100603	1.741
614	gi|33875383	DKFZP564B147 protein [Homo sapiens]	33	12	21	0.10082	1.672
615	gi|22713422	MGC21688 protein [Homo sapiens]	30	10	20	0.100908	1.637
616	gi|28189681	similar to elongation factor 1 alpha [Bos taurus]	30	10	20	0.100908	1.583
617	gi|7657247	Kv channel interacting protein 1- A-type potassium channel modulatory protein 1- vesicle APC-binding protein	30	10	20	0.100908	1.609
618	gi|18028488	cytosolic leucine-rich protein [Homo sapiens]	37	14	23	0.101323	1.832
619	gi|49456343	RAB11B [Homo sapiens]	21	6	15	0.10179	1.797
620	gi|49456495	PYCR1 [Homo sapiens]	48	20	28	0.10209	1.72
621	gi|37183026	olfactomedin-like [Homo sapiens]	39	14	25	0.10212	1.42
622	gi|40807365	Homo sapiens dihydrouridine synthase 1-like (S. cerevisiae) (DUS1L) mRNA	20	6	14	0.102255	2.215
623	gi|51474755	PREDICTED: hypothetical protein DKFZp547H236 [Homo sapiens]	35	13	22	0.102659	1.988
624	gi|62088622	actinin- alpha 2 variant [Homo sapiens]	49	20	29	0.102804	1.306
625	gi|30583173	sorting nexin 17 [Homo sapiens]	23	7	16	0.102976	1.821
626	gi|33875631	ANP32A protein [Homo sapiens]	33	12	21	0.103499	1.615
627	gi|16507950	tektin 2 [Homo sapiens]	13	3	10	0.104154	1.811
628	gi|1663702	KIAA0243 [Homo sapiens]	39	15	24	0.104734	1.461
629	gi|20336312	Homo sapiens B-cell CLL/lymphoma 11A (zinc finger protein) (BCL11A) transcript variant 3 mRNA	17	5	12	0.104824	2.747
630	gi|18379349	vesicle amine transport protein 1 [Homo sapiens]	43	17	26	0.105006	1.489
631	gi|19526471	rhotekin	30	11	19	0.105048	1.774
632	gi|40225981	GOLGA2 protein [Homo sapiens]	27	9	18	0.105062	1.688
633	gi|1707522	88kDa nuclear pore complex protein [Homo sapiens]	20	6	14	0.105397	2.08
634	gi|38569414	Homo sapiens amyloid beta (A4) precursor protein-binding family A member 2 binding protein (APBA2BP) transcript variant 2 mRNA	22	7	15	0.105584	2.089
635	gi|49640010	Homo sapiens tetratricopeptide repeat domain 3 (TTC3). transcript variant 2. mRNA	15	4	11	0.105619	2.407
636	gi|20127628	Homo sapiens zinc finger protein 768 (ZNF768); mRNA	15	4	11	0.105619	2.226
637	gi|40804467	Homo sapiens calcium channel. voltage-dependent. beta 1 subunit (CACNB1). transcript variant 1. mRNA	15	4	11	0.105619	1.605
638	gi|37546841	Homo sapiens chromosome 13 genomic contig; reference assembly	15	4	11	0.105624	2.404
639	gi|22219473	Homo sapiens Fas (TNFRSF6)-associated via death domain (FADD). mRNA	25	8	17	0.105991	1.779
640	gi|50812453	ribosomal protein L11 [Felis catus]	24	7	17	0.106119	1.611
641	gi|41352714	Homo sapiens vacuolar protein sorting 35 (yeast) (VPS35) mRNA	12	3	9	0.106135	3.061
642	gi|1711240	TIS [Mus musculus]	29	10	19	0.106189	1.714
643	gi|30578414	seizure related 6 homolog [Homo sapiens]	33	12	21	0.106234	1.682
644	gi|114151	ARBK1_BOVIN Beta-adrenergic receptor kinase 1 (Beta-ARK-1) (G-protein coupled receptor kinase 2) *	33	12	21	0.106234	1.609
645	gi|5788106	unknown [Homo sapiens] Blast:gi|7661856|ref|NP_055486.1|ubiquitin protein ligase E3C entspricht dem	40	16	24	0.10628	1.592
646	gi|37588904	TNRC4 protein [Homo sapiens]	47	20	27	0.106409	1.556
647	gi|4557440	Homo sapiens cyclin-dependent kinase inhibitor 1C (p57. Kip2) (CDKN1C). mRNA	31	11	20	0.106546	1.762
648	gi|1082338	S48061 DNA-directed DNA polymerase (EC 2.7.7.7) beta - human	37	13	24	0.106624	1.551
649	gi|113413590	PREDICTED: Homo sapiens similar to deoxythymidylate kinase (thymidylate kinase) transcript variant 4 (LOC727761) mRNA	18	5	13	0.107083	1.814
650	gi|7106421	spectrin beta 2 isoform 2 [Mus musculus]	26	8	18	0.107105	1.631
651	gi|400930	SUH_MOUSE Recombining binding protein suppressor of hairless (J kappa-recombination signal binding protein) (RBP-J kappa) *	16	4	12	0.107196	1.86
652	gi|10434247	unnamed protein product [Homo sapiens]	41	17	24	0.107723	2.032
653	gi|49170102	SCG10 protein [Gallus gallus]	32	11	21	0.10787	1.633
654	gi|89059047	Homo sapiens chromosome 22 genomic contig; reference assembly	30	11	19	0.107882	1.803
655	gi|15990564	Actin- gamma 1 propeptide	27	9	18	0.10798	1.714
656	gi|56385	Hsc70-ps1 [Rattus norvegicus]	27	9	18	0.10798	1.69
657	gi|55925645	Homo sapiens calcyclin binding protein (CACYBP). transcript variant 1. mRNA	21	6	15	0.108022	1.834
658	gi|4758955	Homo sapiens benzodiazapine receptor (peripheral) associated protein 1 (BZRAP1); mRNA	17	5	12	0.108228	2.546
659	gi|88954355	Homo sapiens chromosome 2 genomic contig; reference assembly	26	9	17	0.108594	1.969
660	gi|38492965	Chain A- Ef-Tu.Kirromycin Coordinates Fitted Into The Cryo-Em Map Of Ef-Tu Ternary Complex (Gdp.Kirromycin) Bound 70s Ribosome	26	9	17	0.108594	2.023
661	gi|13559033	C20orf40 [Homo sapiens]	26	9	17	0.108594	1.837
662	gi|18426915	drebrin 1 isoform a- drebrin E- drebrin-1- drebrin E2	22	7	15	0.108705	2.155
663	gi|38679886	Homo sapiens sorcin (SRI). transcript variant 1. mRNA	22	7	15	0.108705	1.892
664	gi|7673373	AF207829_1 SCAN-related protein RAZ1 [Homo sapiens]	36	13	23	0.108784	1.569
665	gi|30582531	cofilin 1 (non-muscle) **	19	6	13	0.108878	2.294
666	gi|23308566	Homo sapiens asparaginase like 1 (ASRGL1) mRNA	25	8	17	0.108997	3.394
667	gi|42476326	Homo sapiens SH3-domain GRB2-like 1 (SH3GL1). mRNA	25	9	16	0.108997	2.022
668	gi|51950117	Wdr45l-prov protein [Xenopus tropicalis]	33	12	21	0.109027	1.659
669	gi|7661886	DAZ associated protein 2 isoform a [Homo sapiens]	29	10	19	0.109073	1.805
670	gi|345836	A42856 EPF autoantibody-reactive epitope - human (fragment)	15	4	11	0.109205	2.16
671	gi|113431093	PREDICTED: Homo sapiens GIY-YIG domain containing 2 transcript variant 1 (GIYD2) mRNA	15	4	11	0.109211	1.982
672	gi|22212941	Homo sapiens ubiquitin associated protein 1 (UBAP1). mRNA	32	12	20	0.109286	2.641
673	gi|4506179	proteasome alpha 1 subunit isoform 2- proteasome subunit- alpha-type- 1- proteasome subunit nu- macropain subunit nu- protein P30-33K- proteasome component C2- multicatalytic endopeptidase complex subunit C2- proteasome nu chain- 30 kDa prosomal protein	31	11	20	0.109388	1.63
674	gi|7706484	Homo sapiens TNF receptor-associated protein 1 (TRAP1). mRNA	12	3	9	0.110067	1.563
675	gi|2136462	PC4158 ribosomal protein S3a - cat (fragment)	39	15	24	0.110121	0.909
676	gi|41386663	Ost-II [Homo sapiens]	42	17	25	0.11042	1.964
677	gi|41281446	Homo sapiens intraflagellar transport 140 homolog (Chlamydomonas) (IFT140); mRNA	3	0	3	0.110523	1
678	gi|51173146	Homo sapiens sarcoglycan. beta (43kDa dystrophin-associated glycoprotein) (SGCB). mRNA	3	0	3	0.110523	1
679	gi|46370090	Homo sapiens chromosome 11 open reading frame 31 (C11orf31) mRNA	3	0	3	0.110523	1
680	gi|4758985	Homo sapiens RAB11B. member RAS oncogene family (RAB11B). mRNA	3	0	3	0.110523	1
681	gi|53759122	adenomatosis polyposis coli	3	0	3	0.110523	1
682	NM_004559	Homo sapiens Y box binding protein 1 (YBX1)	3	0	3	0.110523	1
683	gi|34098945	Homo sapiens Y box binding protein 1 (YBX1). mRNA	3	0	3	0.110549	1
684	gi|47271442	Homo sapiens splicing factor; arginine/serine-rich 2 (SFRS2); mRNA	3	0	3	0.110549	1
685	gi|32189362	PTPRF interacting protein alpha 3 [Homo sapiens]	3	0	3	0.110549	1
686	gi|34222326	Homo sapiens HMP19 protein (HMP19) mRNA	3	0	3	0.110549	1
687	gi|16041802	NUCB1 protein	3	0	3	0.110549	1
688	gi|5803023	lectin; mannose-binding 2 precursor [Homo sapiens]	3	0	3	0.110549	1
689	gi|47519746	Homo sapiens mitogen-activated protein kinase 11 (MAPK11); mRNA	3	0	3	0.110549	1
690	672-1/3	BRCA1 (breast cancer 1; early onset (BRCA1); transcript)-Fragment1/3	3	0	3	0.110549	1
691	gi|169636439	cholesteryl ester transfer protein; plasma precursor [Homo sapiens]	3	0	3	0.110549	1
692	gi|89059057	Homo sapiens chromosome 22 genomic contig reference assembly	3	0	3	0.110549	1
693	gi|22538463	Homo sapiens proteasome (prosome; macropain) subunit; beta type; 2 (PSMB2); mRNA	3	0	3	0.110549	1
694	gi|32698884	calcium binding protein 7 [Homo sapiens]	3	0	3	0.110549	1
695	gi|4506643	ribosomal protein L37a [Homo sapiens]	3	0	3	0.110549	1
696	gi|62530384	dodecenoyl-Coenzyme A delta isomerase precursor [Homo sapiens]	3	0	3	0.110549	1
697	gi|56090146	jumonji domain containing 8 [Homo sapiens]	3	0	3	0.110549	1
698	gi|16741485	Rpl23a protein [Mus musculus]	3	0	3	0.110549	1
699	gi|33624820	Homo sapiens septin 6 (SEPT6) transcript variant V mRNA	3	0	3	0.110549	1
700	gi|41872403	flavin adenine dinucleotide synthetase isoform 2 [Homo sapiens]	3	0	3	0.110549	1
701	gi|89057698	Homo sapiens chromosome 19 genomic contig. alternate assembly (based on Celera assembly)	3	0	3	0.110549	1
702	gi|66932901	Homo sapiens SREBP cleavage-activating protein (SCAP) mRNA	3	0	3	0.110549	1
703	gi|24475884	Homo sapiens Ras association (RalGDS/AF-6) domain family 7 (RASSF7) mRNA	3	0	3	0.110549	1
704	gi|57863294	Homo sapiens chromosome 22 open reading frame 9 (C22orf9); transcript variant 2; mRNA	3	0	3	0.110549	1
705	gi|5453734	MAD4 [Homo sapiens]	3	0	3	0.110549	1
706	gi|13435356	HS1 binding protein	3	0	3	0.110549	1
707	gi|67189547	Homo sapiens ribosomal protein L6 (RPL6) transcript variant 2 mRNA	3	0	3	0.110549	1
708	gi|4506607	ribosomal protein L18 [Homo sapiens]	3	0	3	0.110549	1
709	gi|55925607	Homo sapiens kelch-like 21 (Drosophila) (KLHL21) mRNA	3	0	3	0.110549	1
710	gi|16306547	Homo sapiens seryl-tRNA synthetase (SARS). mRNA	3	0	3	0.110549	1
711	gi|116812616	RecQ protein-like 4 [Homo sapiens]	3	0	3	0.110549	1
712	gi|22538452	Homo sapiens phosphatidylinositol glycan anchor biosynthesis class Q (PIGQ) transcript variant 1 mRNA	3	0	3	0.110549	1
713	gi|42415528	Homo sapiens solute carrier family 4; anion exchanger; member 3 (SLC4A3); transcript variant 2; mRNA	3	0	3	0.110549	1
714	gi|30026034	solute carrier family 35; member B2 [Homo sapiens]	3	0	3	0.110549	1
715	gi|89040669	Homo sapiens chromosome 16 genomic contig alternate assembly (based on Celera assembly)	3	0	3	0.110549	1
716	gi|45331215	leucine zipper; putative tumor suppressor 2 [Homo sapiens]	3	0	3	0.110549	1
717	gi|34098945	Homo sapiens Y box binding protein 1 (YBX1). mRNA	3	0	3	0.110549	1
718	gi|34098945	Homo sapiens Y box binding protein 1 (YBX1). mRNA	3	0	3	0.110549	1
719	gi|62414288	Homo sapiens vimentin (VIM) mRNA	3	0	3	0.110549	1
720	gi|8922297	LUC7-like isoform a [Homo sapiens]	3	0	3	0.110549	1
721	gi|7705609	Homo sapiens chromosome 20 open reading frame 45 (C20orf45). mRNA	3	0	3	0.110549	1
722	gi|40255100	Homo sapiens solute carrier family 39 (zinc transporter); member 13 (SLC39A13); mRNA	3	0	3	0.110549	1
723	gi|30583811	Homo sapiens chromogranin B (secretogranin 1) [synthetic construct]	3	0	3	0.110549	1
724	gi|42544179	CDKN1A interacting zinc finger protein 1 isoform 1 [Homo sapiens]	3	0	3	0.110549	1
725	gi|83376127	Homo sapiens eukaryotic translation elongation factor 1 beta 2 (EEF1B2); transcript variant 1; mRNA	3	0	3	0.110549	1
726	gi|14042967	Homo sapiens spinster (SPIN1) mRNA	3	0	3	0.110549	1
727	gi|116256481	TNFAIP3 interacting protein 1 [Homo sapiens]	3	0	3	0.110549	1
728	gi|40789263	Homo sapiens hypothetical protein MGC11257 (MGC11257) mRNA	3	0	3	0.110549	1
729	gi|20070179	Homo sapiens eukaryotic translation initiation factor 4E binding protein 1 (EIF4EBP1). mRNA	3	0	3	0.110549	1
730	gi|28872807	Homo sapiens growth associated protein 43 (GAP43); mRNA	3	0	3	0.110549	1
731	gi|33877390	C9orf86 protein	3	0	3	0.110549	1
732	gi|56786147	cysteine dioxygenase; type I [Homo sapiens]	3	0	3	0.110549	1
733	gi|4557010	acid phosphatase 2; lysosomal isoform 1 precursor [Homo sapiens]	3	0	3	0.110549	1
734	gi|121114294	RAS p21 protein activator 4 isoform 1 [Homo sapiens]	3	0	3	0.110549	1
735	gi|37577133	Homo sapiens ubiquitin-conjugating enzyme E2M (UBC12 homolog yeast) (UBE2M) mRNA	3	0	3	0.110549	1
736	gi|56676308	Homo sapiens protein (peptidylprolyl cis/trans isomerase) NIMA-interacting 1 (PIN1) mRNA	3	0	3	0.110549	1
737	gi|41281380	Homo sapiens mannose receptor; C type 2 (MRC2); mRNA	3	0	3	0.110549	1
738	gi|21359925	Homo sapiens high-mobility group 20A (HMG20A); mRNA	3	0	3	0.110549	1
739	gi|25188179	voltage-dependent anion channel 3 [Homo sapiens]	3	0	3	0.110549	1
740	gi|5729953	nuclear distribution gene C homolog [Homo sapiens]	3	0	3	0.110549	1
741	gi|21389389	SLAIN motif family; member 1 B [Homo sapiens]	3	0	3	0.110549	1
742	gi|8923892	peroxisomal membrane protein 2; 22kDa [Homo sapiens]	3	0	3	0.110549	1
743	gi|89043126	Homo sapiens chromosome 17 genomic contig alternate assembly (based on Celera assembly)	3	0	3	0.110549	1
744	gi|23308699	transcription factor MAFB [Homo sapiens]	3	0	3	0.110549	1
745	gi|4503816	Homo sapiens follicular lymphoma variant translocation 1 (FVT1) mRNA	3	0	3	0.110549	1
746	gi|4506890	Homo sapiens SET translocation (myeloid leukemia-associated) (SET); mRNA	3	0	3	0.110549	1
747	gi|28416431	GTPase; IMAP family member 2 [Homo sapiens]	3	0	3	0.110549	1
748	gi|22094134	Homo sapiens DOT1-like; histone H3 methyltransferase (S. cerevisiae) (DOT1L); mRNA	3	0	3	0.110549	1
749	gi|4758192	serine/threonine kinase 17a (apoptosis-inducing)- death-associated protein kinase-related 1- NP_004751.1	32	11	21	0.110717	1.562
750	gi|51706338	similar to H3 histone- family 3B [Mus musculus]	9	2	7	0.11156	4.534
751	gi|31543618	Homo sapiens splicing factor arginine/serine-rich 1 (splicing factor 2 alternate splicing factor) (SFRS1) mRNA	9	2	7	0.111569	4.499
752	gi|14495685	Unknown (protein for IMAGE:3534054) [Homo sapiens]	36	13	23	0.111575	1.549
753	gi|8922727	Homo sapiens chromosome 1 open reading frame 75 (C1orf75); mRNA	17	5	12	0.111714	2.305
754	gi|15779184	FLNA protein [Homo sapiens]	33	12	21	0.111877	1.681
755	gi|7262378	FGF intracellular binding protein isoform b- FIBP-1 protein	22	7	15	0.111898	1.982
756	gi|5031892	Homo sapiens nuclear receptor subfamily 1; group H; member 3 (NR1H3); mRNA	22	7	15	0.111898	2.042
757	gi|21362005	F-box protein 31 [Homo sapiens]	22	7	15	0.111898	1.843
758	gi|22713404	RBBP5 protein [Homo sapiens]	22	7	15	0.111898	1.526
759	gi|28948351	Chain A- Class Ii Fructose 1-6-Bisphosphate Aldolase With Cadmium (Not Zinc) In The Active Site	20	6	14	0.111912	1.935
760	gi|42544225	Homo sapiens vacuolar protein sorting protein 18 (VPS18); mRNA	29	11	18	0.112019	1.831
761	gi|10436209	unnamed protein product [Homo sapiens]	25	8	17	0.112069	1.684
762	gi|52345626	clusterin associated protein 1 [Homo sapiens]	37	14	23	0.112143	1.536
763	gi|46391095	Homo sapiens tetratricopeptide repeat domain 9B (TTC9B). mRNA	19	6	13	0.112241	2.257
764	gi|82546842	Homo sapiens breakpoint cluster region (BCR); transcript variant 1; mRNA	19	6	13	0.112246	2.238
765	gi|88758569	Homo sapiens NOL1/NOP2/Sun domain family; member 5B (NSUN5B); transcript variant 1; mRNA	16	5	11	0.11254	3.285
766	gi|40226068	TRIO protein [Homo sapiens]	45	19	26	0.112548	1.447
767	gi|48762680	Homo sapiens ATPase; Na+/K+ transporting; alpha 1 polypeptide (ATP1A1); transcript variant 1; mRNA	34	13	21	0.112876	1.72
768	gi|69051	JDBOB glia maturation factor beta - bovine	26	8	18	0.11316	1.556
769	gi|10946928	heterogeneous nuclear ribonucleoprotein H1 [Mus musculus]	35	14	21	0.113722	1.644
770	gi|62898766	Heterogeneous nuclear ribonucleoproteins C1/C2 (hnRNP C1 / hnRNP C2) variant [Homo sapiens]	24	8	16	0.113864	1.918
771	gi|59889569	Homo sapiens nudix (nucleoside diphosphate linked moiety X)-type motif 21 (NUDT21); mRNA	27	10	17	0.114006	2.032
772	gi|32129198	Homo sapiens cytokine induced protein 29 kDa (CIP29). mRNA	12	3	9	0.114121	0.815
773	gi|46255049	HMT1 hnRNP methyltransferase-like 1 [Homo sapiens]	42	16	26	0.114559	1.371
774	gi|739720	2003406A methyladenine DNA glycosylase	42	16	26	0.114559	1.464
775	gi|34865224	similar to ARP1 actin-related protein 1 homolog A [Rattus norvegicus]	14	4	10	0.11459	3.22
776	gi|51473128	Homo sapiens chromosome 16 genomic contig; reference assembly	14	4	10	0.114596	3.273
777	gi|18916882	KIAA1981 protein [Homo sapiens]	33	11	22	0.114785	1.254
778	gi|15451335	hypothetical protein [Macaca fascicularis]	37	14	23	0.114985	1.621
779	gi|50233869	Homo sapiens KIAA0672 gene product (KIAA0672). mRNA	22	7	15	0.115164	1.977
780	gi|33875323	PSMD7 protein [Homo sapiens]	25	8	17	0.115209	1.794
781	gi|62089248	suppressin variant [Homo sapiens]	30	10	20	0.115231	1.592
782	gi|50513345	C Chain C- Crystal Structure Of Fkbp52 C-Terminal Domain Complex With The C-Terminal Peptide Meevd Of Hsp91	31	11	20	0.115251	1.531
783	gi|14603190	Melanoma antigen- family F- 1	38	15	23	0.115417	1.324
784	gi|30583161	tyrosine 3-monooxygenase/tryptophan 5-monooxygenase activation protein- epsilon polypeptide	23	8	15	0.115459	2.158
785	gi|11545906	fructosamine 3 kinase [Homo sapiens]	39	14	25	0.115725	1.323
786	gi|38196932	HSPCA protein [Homo sapiens]	39	15	24	0.115725	1.58
787	gi|50539666	arsA arsenite transporter- ATP-binding- homolog 1 [Danio rerio]	42	17	25	0.115966	2.175
788	gi|4502884	Homo sapiens CDC-like kinase 3 (CLK3); transcript variant phclk3; mRNA	9	2	7	0.116203	9.595
789	gi|11038650	Homo sapiens IK cytokine. down-regulator of HLA II (IK). mRNA	9	2	7	0.116203	5.787
790	gi|24475814	polymerase (RNA) III (DNA directed) polypeptide H (22.9kD) isoform a [Homo sapiens]	9	2	7	0.116203	4.184
791	gi|16306717	Alpha isoform of regulatory subunit A- protein phosphatase 2	46	18	28	0.116307	1.369
792	gi|21619086	Upstream of NRAS- isoform 2 [Homo sapiens]	35	13	22	0.116629	1.72
793	gi|5441579	F1-ATPase beta-subunit [Canis familiaris]	35	13	22	0.116629	1.557
794	gi|46411103	regulator of G-protein signaling GAIP [Homo sapiens]	22	8	14	0.116825	2.184
795	gi|41349472	PR domain containing 16 isoform 2 [Homo sapiens]	24	8	16	0.117084	1.819
796	gi|13569962	RAB1B- member RAS oncogene family- small GTP-binding protein [Homo sapiens]	27	9	18	0.117117	1.652
797	gi|29826324	Homo sapiens adducin 1 (alpha) (ADD1) transcript variant 4 mRNA	18	5	13	0.117488	2.058
798	gi|11496989	Homo sapiens poly (ADP-ribose) polymerase family member 1 (PARP1) mRNA	18	5	13	0.117493	1.702
799	gi|4557449	chromodomain helicase DNA binding protein 2 [Homo sapiens]	64	30	34	0.118147	1.132
800	gi|66933015	Homo sapiens IMP (inosine monophosphate) dehydrogenase 2 (IMPDH2); mRNA	12	3	9	0.118292	3.09
801	gi|38679885	Homo sapiens splA/ryanodine receptor domain and SOCS box containing 3 (SPSB3) mRNA	12	3	9	0.118299	2.706
802	gi|51464637	Homo sapiens chromosome 5 genomic contig reference assembly	12	3	9	0.118299	2.722
803	gi|46195756	Homo sapiens SET and MYND domain containing 4 (SMYD4); mRNA	12	3	9	0.118299	2.61
804	gi|19263767	Similar to cytoskeleton-associated protein 4 [Homo sapiens]	25	8	17	0.118418	1.703
805	gi|38679891	Homo sapiens protein (peptidylprolyl cis/trans isomerase) NIMA-interacting 4 (parvulin) (PIN4) mRNA	14	4	10	0.118526	3.057
806	gi|38569402	Homo sapiens ADP-ribosylation factor-like 3 (ARL3); mRNA	24	9	15	0.11872	2.04
807	gi|15431299	Homo sapiens ribosomal protein L18a (RPL18A) mRNA	20	6	14	0.11874	1.921
808	gi|8923416	Homo sapiens ADP-ribosylhydrolase like 2 (ADPRHL2); mRNA	18	6	12	0.119297	2.714
809	gi|46909599	Homo sapiens ADAM metallopeptidase domain 15 (metargidin) (ADAM15); transcript variant 6; mRNA	16	5	11	0.119988	3.426
810	gi|30582537	prosaposin (variant Gaucher disease and variant metachromatic leukodystrophy) [Homo sapiens]	47	20	27	0.120059	1.331
811	gi|34335251	disks large-associated protein 4 isoform b [Homo sapiens]	40	16	24	0.120248	1.538
812	gi|4557525	dihydrolipoamide dehydrogenase precursor [Homo sapiens]	36	13	23	0.120288	1.297
813	gi|21757045	unnamed protein product [Homo sapiens]	27	9	18	0.120295	1.571
814	gi|31891458	USP47 protein [Homo sapiens]	24	8	16	0.120375	1.891
815	gi|12805513	Eef2 protein [Mus musculus]	37	14	23	0.12084	1.552
816	gi|39811997	Homo sapiens amino-terminal enhancer of split (AES); transcript variant 2; mRNA	9	2	7	0.120988	5.371
817	NM_002954	Homo sapiens ribosomal protein S27a (RPS27A)	9	2	7	0.120988	3.523
818	gi|12832696	unnamed protein product [Mus musculus]	26	9	17	0.121105	1.682
819	gi|51317356	Homo sapiens mannose-6-phosphate receptor binding protein 1 (M6PRBP1); mRNA	29	10	19	0.121233	1.915
820	gi|7657381	PRP19/PSO4 pre-mRNA processing factor 19 homolog [Homo sapiens]	29	10	19	0.121233	1.697
821	gi|10567816	guanine nucleotide binding protein- alpha activating polypeptide O [Homo sapiens]	39	15	24	0.12155	1.507
822	gi|39644807	TARSL1 protein [Homo sapiens]	41	16	25	0.121778	1.426
823	gi|1806648	structure-specific recognition protein 1 [Bos taurus]	34	13	21	0.121779	1.983
824	gi|1588409	2208397A dynactin:SUBUNIT=50kD	36	14	22	0.121791	1.868
825	NM_079421	Homo sapiens cyclin-dependent kinase inhibitor 2D (p19. inhibits CDK4) (CDKN2D)	22	7	15	0.121922	1.725
826	gi|4096652	aryl sulfotransferase [Homo sapiens]	23	7	16	0.122132	1.769
827	gi|47519746	Homo sapiens mitogen-activated protein kinase 11 (MAPK11). mRNA	20	6	14	0.122275	1.882
828	gi|34098945	Homo sapiens Y box binding protein 1 (YBX1). mRNA	5	4	1	0.122439	0.125
829	gi|38176162	Homo sapiens ring finger protein 130 (RNF130) mRNA	5	4	1	0.122439	0.29
830	gi|21739862	hypothetical protein [Homo sapiens]	28	9	19	0.122476	1.235
831	gi|40804743	Homo sapiens sema domain; immunoglobulin domain (Ig); transmembrane domain (TM) and short cytoplasmic domain; (semaphorin) 4C (SEMA4C); mRNA	14	4	10	0.12256	3.054
832	gi|47132610	Homo sapiens ATG4 autophagy related 4 homolog B (S. cerevisiae) (ATG4B); transcript variant 1; mRNA	12	3	9	0.122589	2.738
833	gi|113411825	PREDICTED: Homo sapiens similar to Cyclin-L2 (Paneth cell-enhanced expression protein) transcript variant 1 (LOC727877) mRNA	12	3	9	0.122589	2.486
834	gi|31874210	hypothetical protein [Homo sapiens]	26	8	18	0.122745	1.622
835	gi|12653523	EIF3S8 protein [Homo sapiens]	26	8	18	0.122745	1.5
836	gi|3135311	actin like gene [Homo sapiens]	38	14	24	0.122755	1.469
837	gi|20558635	Homo sapiens chromosome 20 genomic contig; reference assembly	19	6	13	0.122821	2.435
838	gi|33188442	Homo sapiens microtubule-actin crosslinking factor 1 (MACF1); transcript variant 2; mRNA	18	6	12	0.12298	3.043
839	gi|19923354	zinc finger protein 238 isoform 2 [Homo sapiens]	42	16	26	0.123202	1.65
840	gi|37046660	RPL7L1 protein [Homo sapiens]	40	16	24	0.123208	1.64
841	gi|20357555	Homo sapiens cortactin (CTTN); transcript variant 2; mRNA	40	16	24	0.123208	1.412
842	gi|253706	14-3-3 protein zeta chain [cattle- brain- Peptide- 245 aa]	36	13	23	0.123308	1.532
843	gi|18645127	EVL protein [Homo sapiens]	36	13	23	0.123308	1.457
844	gi|15808070	FKSG10	36	13	23	0.123308	1.546
845	NM_000973	Homo sapiens ribosomal protein L8 (RPL8)	24	8	16	0.123738	1.819
846	gi|30354469	Unknown (protein for IMAGE:6380013) [Homo sapiens]	45	19	26	0.123908	1.546
847	gi|1213639	scaffold attachment factor B [Homo sapiens]	28	10	18	0.124096	1.74
848	gi|70778814	Homo sapiens prolyl endopeptidase-like (PREPL); mRNA	28	10	18	0.124096	1.408
849	gi|33303751	pyruvate kinase- muscle [synthetic construct]	44	17	27	0.124262	1.427
850	gi|2114221	phosphatase 2C motif [Homo sapiens]	32	12	20	0.12427	1.782
851	gi|51944964	Homo sapiens ADP-ribosylation-like factor 6 interacting protein 5 (ARL6IP5); mRNA	29	10	19	0.124433	1.558
852	gi|31615449	A Chain A- Crystal Structure Analysis Of The Fkbp12 Complexed With 000308 Small Molecule	31	11	20	0.124506	1.674
853	gi|4758559	Homo sapiens WD repeat domain 57 (U5 snRNP specific) (WDR57); mRNA	15	4	11	0.124523	1.658
854	gi|7661696	uence similarity 32- member A [Homo sapiens]	15	4	11	0.124523	1.458
855	gi|9508585	tropomyosin isoform	43	17	26	0.124525	1.627
856	gi|37590564	OS-9 protein [Homo sapiens]	30	10	20	0.124564	1.584
857	gi|13528759	UTP11-like- U3 small nucleolar ribonucleoprotein- [Homo sapiens]	42	17	25	0.124691	1.555
858	gi|4826881	Homo sapiens THO complex 1 (THOC1). mRNA	22	7	15	0.125415	1.762
859	gi|52426775	Homo sapiens heterogeneous nuclear ribonucleoprotein A0 (HNRPA0). mRNA	2	2	0	0.12557	1
860	gi|15529978	zinc finger protein 622 [Homo sapiens]	2	2	0	0.12557	1
861	gi|703100	thyroid receptor interactor	23	7	16	0.125579	1.506
862	gi|4261934	neuropolypeptide h3 [Homo sapiens]	35	13	22	0.125702	1.683
863	gi|34879204	similar to CG5794-PA [Rattus norvegicus]	38	14	24	0.12579	1.493
864	gi|34452691	Homo sapiens vacuolar protein sorting 28 homolog (S. cerevisiae) (VPS28); transcript variant 1; mRNA	9	2	7	0.125915	4.526
865	gi|8922070	Homo sapiens hypothetical protein LOC55565 (LOC55565); mRNA	9	2	7	0.125925	3.654
866	gi|34098945	Homo sapiens Y box binding protein 1 (YBX1). mRNA	6	1	5	0.126084	12.45
867	gi|18606060	Unknown (protein for IMAGE:3538792) [Homo sapiens]	6	1	5	0.126098	9.811
868	gi|51477712	Homo sapiens mannosidase; alpha; class 1B; member 1 (MAN1B1); mRNA	6	1	5	0.126098	8.793
869	gi|17149837	Homo sapiens FK506 binding protein 1A; 12kDa (FKBP1A); transcript variant 12B; mRNA	17	5	12	0.126542	1.864
870	gi|7705400	Homo sapiens HDCMA18P protein (HDCMA18P) mRNA	17	5	12	0.126548	3.047
871	gi|26353710	unnamed protein product [Mus musculus]	27	9	18	0.126851	1.659
872	gi|27485488	PREDICTED: similar to ribosomal protein S12 [Homo sapiens]	33	11	22	0.127018	1.443
873	gi|1082872	S49172 translation initiation factor eIF-4 gamma - human (fragment)	33	11	22	0.127018	1.365
874	gi|22035558	transcription initiation factor IIIB isoform 3 [Homo sapiens]	33	12	21	0.127018	1.58
875	gi|57208546	C20orf102 [Homo sapiens]	33	12	21	0.127018	1.608
876	gi|9256885	Chain C- Deoxy Rhb1.0 (Recombinant Hemoglobin)	33	12	21	0.127018	1.554
877	gi|7443518	DNA/RNA-binding protein - human (fragment)	33	13	20	0.127018	1.801
878	gi|31747344	ribosomal protein [Bothrops jararacussu]	24	8	16	0.127174	1.787
879	gi|18088719	Tubulin- beta polypeptide [Homo sapiens].	24	8	16	0.127174	1.815
880	gi|7021863	unnamed protein product [Homo sapiens]	38	13	25	0.127329	1.666
881	gi|70906438	Homo sapiens fibrinogen gamma chain (FGG); transcript variant gamma-B; mRNA	32	12	20	0.127454	1.611
882	gi|4502109	annexin VI isoform 1 [Homo sapiens]	49	21	28	0.127548	1.588
883	gi|3892023	Structure Determination Of The Small Ubiquitin-Related Modifier Sumo-1- Nmr- 10 Structures	29	10	19	0.127698	1.642
884	gi|4505905	phosphomannomutase 1 [Homo sapiens]	29	10	19	0.127698	1.572
885	gi|14198113	POLR1C protein [Homo sapiens]	31	12	19	0.127716	1.754
886	gi|47169129	E Chain E- Tubulin-Podophyllotoxin: Stathmin-Like Domain Complex	20	7	13	0.12773	2.534
887	gi|4503515	eukaryotic translation initiation factor 3- subunit 3 gamma- 40kDa [Homo sapiens]	41	16	25	0.127786	1.721
888	gi|46370065	Homo sapiens exostoses (multiple) 1 (EXT1). mRNA	16	5	11	0.127818	2.535
889	gi|113431093	PREDICTED: Homo sapiens GIY-YIG domain containing 2. transcript variant 1 (GIYD2). mRNA	16	5	11	0.127818	2.646
890	gi|77695910	Homo sapiens TIA1 cytotoxic granule-associated RNA binding protein-like 1 (TIAL1); transcript variant 1; mRNA	36	14	22	0.127948	1.435
891	gi|31543803	Homo sapiens tissue factor pathway inhibitor 2 (TFPI2); mRNA	25	9	16	0.128467	2.122
892	gi|22261811	Prefoldin subunit 1 [Homo sapiens]	35	13	22	0.128846	1.555
893	gi|307377	cAMP-dependent protein kinase RI-beta regulatory subunit	35	13	22	0.128846	1.016
894	gi|70609878	Homo sapiens ribosomal protein S2 (RPS2) mRNA	22	7	15	0.128986	1.867
895	gi|32067	tyrosine phosphatase precursor [Homo sapiens]	23	7	16	0.129102	1.532
896	gi|22137524	Mof4 family associated protein 1 [Homo sapiens]	20	6	14	0.12959	2.023
897	gi|31377650	Transmembrane protein 25 [Homo sapiens]	33	11	22	0.13023	0.879
898	gi|57617038	Homo sapiens tubulin tyrosine ligase-like family. member 12 (TTLL12). mRNA	33	12	21	0.13023	2.599
899	gi|113411825	PREDICTED: Homo sapiens similar to Cyclin-L2 (Paneth cell-enhanced expression protein). transcript variant 1 (LOC727877). mRNA	19	6	13	0.130297	2.32
900	gi|14250424	TTC5 protein	43	18	25	0.130593	1.587
901	gi|34147660	Homo sapiens splicing factor. arginine/serine-rich 4 (SFRS4). mRNA	18	6	12	0.130613	2.938
902	gi|109296	A31486 translation initiation factor eIF-5A [validated] - rabbit	39	15	24	0.130715	1.494
903	gi|26353476	unnamed protein product [Mus musculus]	40	15	25	0.130854	1.446
904	gi|45593139	Homo sapiens GTP binding protein 2 (GTPBP2); mRNA	14	4	10	0.130951	4.031
905	gi|13399295	Homo sapiens MYC-associated zinc finger protein (purine-binding transcription factor) (MAZ). mRNA	31	11	20	0.130991	1.748
906	gi|30582907	guanidinoacetate N-methyltransferase [Homo sapiens]	31	11	20	0.130991	1.565
907	gi|194353970	alpha-2A-adrenergic receptor [Homo sapiens]	9	2	7	0.131008	3.283
908	gi|77812678	inorganic pyrophosphatase 2 isoform 2 precursor [Homo sapiens]	9	2	7	0.131018	6.231
909	gi|30089990	Homo sapiens acid phosphatase 1; soluble (ACP1); transcript variant 3; mRNA	9	2	7	0.131018	3.365
910	gi|113423046	PREDICTED: Homo sapiens odz; odd Oz/ten-m homolog 4 (Drosophila) (ODZ4); mRNA	9	2	7	0.131018	3.22
911	gi|13124319	KF5C_HUMAN Kinesin heavy chain isoform 5C (Kinesin heavy chain neuron-specific 2)	29	10	19	0.131029	1.525
912	gi|33187707	galactokinase 2 variant [Homo sapiens]	29	10	19	0.131029	1.608
913	NM_001010850	Homo sapiens fusion (involved in t(12.16) in malignant liposarcoma) (FUS). transcript variant 2. mRNA	30	10	20	0.131107	1.523
914	gi|4826774	interferon- alpha-inducible protein (clone IFI-15K)- interferon-stimulated protein- 15 kDa- ubiquitin cross-reactive protein precursor- interferon-induced 17-kDa/15-kDa protein	26	9	17	0.131207	1.787
915	gi|113427325	PREDICTED: Homo sapiens ubiquitin specific peptidase 22; transcript variant 7 (USP22); mRNA	44	18	26	0.131844	1.532
916	gi|16758170	flap structure-specific endonuclease [Rattus norvegicus]	47	19	28	0.131937	1.351
917	gi|7020598	unnamed protein product [Homo sapiens]	25	8	17	0.13196	1.624
918	gi|13477137	Metalloprotease 1 [Homo sapiens]	59	27	32	0.132048	1.364
919	gi|15489333	Pum2 protein [Mus musculus]	35	13	22	0.13205	1.582
920	gi|29800594	Homo sapiens chromosome 19 genomic contig reference assembly	6	1	5	0.132209	5.992
921	gi|34098945	Homo sapiens Y box binding protein 1 (YBX1). mRNA	6	1	5	0.132209	4.96
922	gi|89043126	Homo sapiens chromosome 17 genomic contig. alternate assembly (based on Celera assembly)	6	1	5	0.132224	9.326
923	gi|23510452	Homo sapiens coactosin-like 1 (Dictyostelium) (COTL1). mRNA	6	1	5	0.132224	7.924
924	gi|4507668	Homo sapiens tumor protein; translationally-controlled 1 (TPT1); mRNA	6	1	5	0.132224	7.322
925	gi|16507207	Homo sapiens capicua homolog (Drosophila) (CIC) mRNA	6	1	5	0.132224	6.767
926	gi|16550193	unnamed protein product [Homo sapiens]	6	1	5	0.132224	6.529
927	gi|37589898	PPP5C protein [Homo sapiens]	42	16	26	0.132346	1.413
928	gi|46411160	Homo sapiens aconitase 2. mitochondrial (ACO2). nuclear gene encoding mitochondrial protein. mRNA	40	16	24	0.132426	1.768
929	gi|31563519	Homo sapiens microtubule-associated protein 1 light chain 3 alpha (MAP1LC3A). transcript variant 1. mRNA	22	7	15	0.132635	1.866
930	gi|7512499	G01950 hypothetical protein - human (fragment)	23	7	16	0.132701	1.749
931	gi|13569612	ubiquitin A-52 residue ribosomal protein fusion product 1 [Homo sapiens]	23	7	16	0.132701	1.698
932	gi|2276396	C2f [Homo sapiens]	37	14	23	0.133248	1.543
933	gi|2136253	A38983 TCP1 ring complex protein TRiC5 - human	42	17	25	0.13392	1.491
934	gi|51036582	cytospin A [Homo sapiens]	41	16	25	0.134023	1.46
935	gi|20177936	HS9B_HORSE Heat shock protein HSP 90-beta (HSP 84)	41	16	25	0.134023	1.28
936	gi|72534659	Homo sapiens splicing factor. arginine/serine-rich 7. 35kDa (SFRS7). mRNA	41	16	25	0.134023	1.26
937	gi|12804225	Unknown (protein for IMAGE:3543711) [Homo sapiens]	52	23	29	0.13407	1.328
938	gi|7767020	Chain D- X-Ray Crystal Structure At 2.7 Angstroms Resolution Of Ternary Complex Between The Y65f Mutant Of E-Coli Serine Hydroxymethyltransferase- Glycine And 5-Formyl Tetrahydrofolate	28	10	18	0.134169	1.794
939	gi|106117	JQ0476 glutathione peroxidase (EC 1.11.1.9) 3- precursor [validated] - human	31	11	20	0.13433	1.575
940	gi|40795668	Homo sapiens solute carrier family 38. member 3 (SLC38A3). mRNA	22	8	14	0.13449	2.164
941	gi|40226207	ARHGAP4 protein	26	9	17	0.134716	1.789
942	gi|15928862	Unknown (protein for IMAGE:3909122) [Homo sapiens]	38	14	24	0.135246	1.462
943	gi|16041802	NUCB1 protein [Homo sapiens]	14	4	10	0.135302	2.274
944	gi|30582133	proteasome (prosome- macropain) subunit- alpha type- 1 [Homo sapiens]	35	13	22	0.135316	1.646
945	gi|48146527	KLHDC2 [Homo sapiens]	35	14	21	0.135316	1.62
946	gi|30582473	tetratricopeptide repeat domain 4 [Homo sapiens]	25	8	17	0.135526	1.61
947	gi|42476205	Homo sapiens receptor accessory protein 2 (REEP2); mRNA	28	11	17	0.135907	1.888
948	gi|5454104	transcriptional adaptor 3-like isoform a [Homo sapiens]	36	13	23	0.135982	1.705
949	gi|58864795	chromosome 10 open reading frame 32 [Homo sapiens]	34	12	22	0.136152	1.472
950	gi|23510450	Homo sapiens N-acylaminoacyl-peptide hydrolase (APEH); mRNA	12	3	9	0.13618	0.795
951	gi|17380594	smoothelin-B2 [Homo sapiens]	30	11	19	0.136186	1.821
952	gi|4506775	membrane-bound transcription factor site-1 protease preproprotein [Homo sapiens]	12	3	9	0.136188	2.319
953	gi|65787264	Homo sapiens lipopolysaccharide-induced TNF factor (LITAF) mRNA	12	3	9	0.136188	1.956
954	gi|12597634	Homo sapiens B-cell CLL/lymphoma 11B (zinc finger protein) (BCL11B). transcript variant 2. mRNA	9	2	7	0.136259	3.357
955	gi|93141028	Homo sapiens paralemmin (PALM). transcript variant 2. mRNA	9	2	7	0.136259	3.563
956	gi|209976986	PCI domain containing 2 [Homo sapiens]	9	2	7	0.136259	2.682
957	gi|14249707	Homo sapiens alanine-glyoxylate aminotransferase 2-like 2 (AGXT2L2); transcript variant 1; mRNA	9	2	7	0.136269	2.946
958	NM_144999	Homo sapiens leucine rich repeat containing 45 (LRRC45). mRNA	22	7	15	0.136364	1.677
959	gi|28875782	vasculin [Homo sapiens]	33	13	20	0.136841	1.849
960	gi|66392201	Homo sapiens non-metastatic cells 2. protein (NM23B) expressed in (NME2). transcript variant 1. mRNA	15	4	11	0.137074	0.834
961	gi|89059359	Homo sapiens chromosome 22 genomic contig. alternate assembly (based on Celera assembly)	62	27	35	0.137126	1.21
962	gi|49119653	YWHAZ protein **	27	10	17	0.137204	2.014
963	gi|22538467	proteasome beta 4 subunit [Homo sapiens]	41	17	24	0.137228	1.562
964	gi|957217	striatum-enriched phosphatase	36	14	22	0.137635	1.482
965	gi|1334642	actin [Xenopus borealis]	29	10	19	0.137894	1.597
966	gi|15214821	Eukaryotic translation initiation factor 4A- isoform 2 [Homo sapiens]	30	10	20	0.137913	1.442
967	gi|14043637	YLPM1 protein [Homo sapiens]	24	8	16	0.137928	1.706
968	gi|34147654	Homo sapiens RAB3A. member RAS oncogene family (RAB3A). mRNA	19	6	13	0.138127	4.232
969	gi|13623595	Mitochondrial outer membrane protein TOM40 [Homo sapiens]	47	19	28	0.138207	1.36
970	gi|2739119	BAT1 [Homo sapiens]	26	9	17	0.138297	1.742
971	gi|4519417	WD-40 repeat protein [Homo sapiens]	26	9	17	0.138297	2.151
972	gi|31341385	Homo sapiens postmeiotic segregation increased 2-like 5 (PMS2L5); mRNA	6	1	5	0.138563	6.204
973	gi|74735668	RecName: Full=Major facilitator superfamily domain-containing protein 10; AltName: Full=Tetracycline transporter-like protein	6	1	5	0.138563	5.685
974	gi|78190465	Homo sapiens ribosomal protein L21 (RPL21); mRNA	6	1	5	0.138577	9.894
975	gi|87196600	polyserase 3 [Homo sapiens]	6	1	5	0.138577	7.089
976	gi|86198319	Homo sapiens solute carrier family 25; member 29 (SLC25A29); transcript variant 2; mRNA	6	1	5	0.138577	7.098
977	gi|37552371	Homo sapiens chromosome 19 genomic contig. reference assembly	6	1	5	0.138577	6.745
978	gi|55770883	Homo sapiens ubiquitin associated domain containing 1 (UBADC1); mRNA	6	1	5	0.138577	6.775
979	gi|167555125	low density lipoprotein receptor-related protein 3 [Homo sapiens]	6	1	5	0.138577	6.757
980	gi|113425012	PREDICTED: Homo sapiens kinesin family member 26A (KIF26A) mRNA	6	1	5	0.138577	5.315
981	gi|4502313	ATPase; H+ transporting; lysosomal; V0 subunit c [Homo sapiens]	6	1	5	0.138577	5.063
982	gi|4758937	Homo sapiens phospholipase C beta 2 (PLCB2) mRNA	6	1	5	0.138577	4.881
983	gi|113429538	PREDICTED: Homo sapiens tetratricopeptide repeat domain 28 (TTC28) mRNA	6	1	5	0.138577	3.738
984	gi|23271403	PLD3 protein [Homo sapiens]	46	19	27	0.138818	1.346
985	gi|7657514	GTP-binding protein RHO6 **	40	16	24	0.138863	1.475
986	gi|39725712	Homo sapiens phosphofructokinase; muscle (PFKM); mRNA	11	3	8	0.138984	4.432
987	gi|33111868	ELMO2 protein	25	8	17	0.139166	1.554
988	gi|4507557	tetranectin (plasminogen binding protein)- tetranectin (plasminogen-binding protein) [Homo sapiens]	25	8	17	0.139166	1.618
989	gi|337518	ribosomal protein	25	8	17	0.139166	1.585
990	gi|2118393	colligin-2 - human	25	8	17	0.139166	1.605
991	gi|14336691	Axin	30	11	19	0.139656	1.959
992	gi|32880228	Homo sapiens selenoprotein O (SELO) mRNA	14	4	10	0.139772	2.468
993	gi|24308206	Homo sapiens leucine rich repeat containing 47 (LRRC47). mRNA	14	4	10	0.139772	2.496
994	gi|27369860	DNA segment- Chr 14- ERATO Doi 436- expressed [Mus musculus]	14	4	10	0.139772	2.32
995	gi|38383116	USP34 protein [Homo sapiens]	43	17	26	0.140121	1.471
996	gi|7705885	vacuolar protein sorting 28 isoform 1 [Homo sapiens]	23	7	16	0.140132	1.618
997	gi|51317349	RAB; member of RAS oncogene family-like 2B isoform 1 [Homo sapiens]	23	7	16	0.140132	1.525
998	gi|3342500	protein phosphatase type 2A catalytic subunit alpha isoform [Mus musculus]	22	7	15	0.140173	1.855
999	gi|49355764	Homo sapiens ELAV (embryonic lethal abnormal vision Drosophila)-like 3 (Hu antigen C) (ELAVL3) transcript variant 2 mRNA	22	7	15	0.140173	1.749
1000	gi|40288202	Homo sapiens family with sequence similarity 123A (FAM123A). transcript variant 1. mRNA	22	7	15	0.140173	1.893
1001	gi|12232384	Homo sapiens COP9 constitutive photomorphogenic homolog subunit 7B (Arabidopsis) (COPS7B) mRNA	22	7	15	0.140173	1.76
1002	gi|4503379	dihydropyrimidinase-like 3 [Homo sapiens]	38	15	23	0.140176	1.399
1003	gi|34147654	Homo sapiens RAB3A. member RAS oncogene family (RAB3A). mRNA	22	7	15	0.140178	3.652
1004	gi|76150622	Homo sapiens nucleolar protein 1; 120kDa (NOL1); transcript variant 1; mRNA	16	5	11	0.140306	2.202
1005	gi|17226298	collagen XVIII	46	20	26	0.14043	1.47
1006	gi|23510452	Homo sapiens coactosin-like 1 (Dictyostelium) (COTL1). mRNA	12	3	9	0.140963	2.214
1007	gi|34531427	unnamed protein product [Homo sapiens]	36	14	22	0.140986	1.536
1008	gi|33879793	DIXDC1 protein	28	10	18	0.141228	1.724
1009	gi|666052	syndecan-1 [Homo sapiens]	9	2	7	0.141681	5.604
1010	gi|34335149	Homo sapiens ribosomal protein S11 (RPS11); mRNA	9	2	7	0.141681	2.762
1011	gi|4324699	nuclear mitotic apparatus protein 1 [Homo sapiens]	9	2	7	0.141681	2.497
1012	gi|33874637	ACTN4 protein [Homo sapiens]	38	14	24	0.14185	1.28
1013	gi|1200089	ORF [Homo sapiens]	26	9	17	0.141951	1.592
1014	gi|38372939	Homo sapiens alpha-2-glycoprotein 1 zinc (AZGP1) mRNA	35	12	23	0.142035	1.791
1015	gi|40788880	KIAA0109 [Homo sapiens]	35	13	22	0.142035	1.505
1016	064019_019_O19	no blast result	19	6	13	0.142167	2.102
1017	gi|22027621	Homo sapiens TNF receptor-associated factor 4 (TRAF4). transcript variant 1. mRNA	19	6	13	0.142167	2.02
1018	gi|48146669	VDRIP	19	6	13	0.142167	1.968
1019	064019_019_G15	no blast result	19	6	13	0.142167	2.004
1020	gi|4759068	cytochrome oxidase deficient homolog 1 [Homo sapiens]	19	6	13	0.142167	1.908
1021	gi|38197031	IGSF8 protein [Homo sapiens]	49	22	27	0.143171	1.376
1022	gi|30585331	Homo sapiens guanine nucleotide binding protein (G protein)- beta polypeptide 2-like 1 [synthetic construct]	37	15	22	0.143184	1.488
1023	NM_005354	Homo sapiens jun D proto-oncogene (JUND). mRNA	20	7	13	0.143204	2.143
1024	gi|15055539	ribosomal protein S2 [Homo sapiens]	38	13	25	0.143539	2.81
1025	gi|12652733	KIAA0174 protein [Homo sapiens]	38	15	23	0.143539	1.677
1026	gi|30582635	actin related protein 2/3 complex- subunit 2- 34kDa [Homo sapiens]	41	17	24	0.143815	1.623
1027	gi|15680064	Stathmin 1 **	21	7	14	0.143822	1.975
1028	gi|30582647	FK506 binding protein 3- 25kDa [Homo sapiens]	22	7	15	0.144063	2.199
1029	gi|19353009	Similar to Elongation factor 2b [Homo sapiens]	32	12	20	0.144312	1.69
1030	gi|13236586	Homo sapiens transmembrane protein 43 (TMEM43); mRNA	14	4	10	0.144355	2.945
1031	gi|89111136	Homo sapiens myosin. light chain 6B. alkali. smooth muscle and non-muscle (MYL6B). mRNA	36	14	22	0.1444	1.828
1032	gi|21396500	HIRA interacting protein 3 [Homo sapiens]	27	9	18	0.144459	1.572
1033	gi|49087144	Homo sapiens ribosomal protein; large; P0 (RPLP0); transcript variant 1; mRNA	16	5	11	0.144669	2.488
1034	gi|109414	dnaK-type molecular chaperone - Chinese hamster	44	18	26	0.144715	1.386
1035	NM_002819	Homo sapiens polypyrimidine tract binding protein 1 (PTBP1)	31	11	20	0.144743	1.606
1036	gi|49483	high mobility group protein [Cricetulus griseus]	31	12	19	0.144743	1.813
1037	gi|21040386	heat shock 70kD protein 9B (mortalin-2) [Homo sapiens]	29	10	19	0.145033	1.547
1038	gi|29603621	beta actin [Lama glama]	29	10	19	0.145033	1.528
1039	gi|34783526	SPG7 protein	29	11	18	0.145033	1.736
1040	gi|82659090	Homo sapiens staufen RNA binding protein homolog 1 (Drosophila) (STAU1) transcript variant T5 mRNA	6	1	5	0.145149	6.29
1041	gi|41350333	beta-tubulin cofactor D [Homo sapiens]	6	1	5	0.145164	4.592
1042	gi|30179901	Homo sapiens SRY (sex determining region Y)-box 4 (SOX4); mRNA	6	1	5	0.145164	4.762
1043	gi|27374999	Homo sapiens GABA(A) receptor-associated protein-like 2 (GABARAPL2); mRNA	6	1	5	0.145164	3.962
1044	gi|71164877	Homo sapiens ribosomal protein S12 (RPS12) mRNA	6	1	5	0.145164	3.919
1045	gi|41352715	Homo sapiens DNA segment on chromosome 21 (unique) 2056 expressed sequence (D21S2056E); mRNA	6	1	5	0.145164	3.458
1046	gi|89028628	Homo sapiens chromosome 8 genomic contig. alternate assembly (based on Celera assembly)	6	1	5	0.145164	3.66
1047	gi|32454737	tripartite motif-containing 3 [Homo sapiens]	6	1	5	0.145164	3.106
1048	gi|32425497	RAN protein [Homo sapiens]	24	8	16	0.145478	1.769
1049	gi|42544142	regulator of G-protein signalling 19 interacting protein 1 isoform 2 [Homo sapiens]	24	8	16	0.145478	1.659
1050	gi|51468877	PREDICTED: similar to 40S ribosomal protein S28 [Homo sapiens]	26	9	17	0.145678	1.605
1051	gi|62089132	echinoderm microtubule associated protein like 2 variant [Homo sapiens]	32	11	21	0.146088	1.446
1052	gi|33873799	SEPT11 protein [Homo sapiens]	32	13	19	0.146088	1.883
1053	gi|34222352	Homo sapiens solute carrier family 25 (mitochondrial carrier: glutamate); member 22 (SLC25A22); mRNA	37	15	22	0.146619	1.503
1054	gi|6226705	alpha SNAP [Homo sapiens]	25	8	17	0.146671	1.549
1055	gi|13623599	XRN2 protein [Homo sapiens]	30	11	19	0.1468	1.613
1056	gi|51980552	Unknown (protein for IMAGE:7199115) [Xenopus laevis]	38	15	23	0.146963	1.593
1057	gi|38505154	Homo sapiens transcription elongation factor A (SII). 2 (TCEA2). transcript variant 1. mRNA	18	6	12	0.146974	2.28
1058	gi|10863747	ABC50 [Rattus norvegicus]	46	20	26	0.147024	1.136
1059	gi|16551626	unnamed protein product [Homo sapiens]	42	17	25	0.147036	1.432
1060	gi|2360945	34 kDa Mov34 homolog [Homo sapiens]	39	14	25	0.147169	1.41
1061	gi|45439320	Homo sapiens peptidylprolyl isomerase D (cyclophilin D) (PPID); mRNA	17	5	12	0.14719	1.92
1062	gi|7512759	hypothetical protein [Homo sapiens]	41	15	26	0.147199	1.873
1063	gi|4557440	Homo sapiens cyclin-dependent kinase inhibitor 1C (p57. Kip2) (CDKN1C). mRNA	33	13	20	0.14724	1.827
1064	gi|29568105	transmembrane protein with EGF-like and two follistatin-like domains 1 [Homo sapiens]	9	2	7	0.147256	2.504
1065	gi|24308369	Homo sapiens nudix (nucleoside diphosphate linked moiety X)-type motif 16 (NUDT16) mRNA	9	2	7	0.147256	2.434
1066	gi|25092658	hypothetical protein LOC221927 [Homo sapiens]	9	2	7	0.147256	1.061
1067	gi|57242754	Homo sapiens calsyntenin 1 (CLSTN1). transcript variant 2. mRNA	21	6	15	0.147857	1.6
1068	gi|12847486	unnamed protein product [Mus musculus]	36	14	22	0.147877	1.55
1069	gi|40548408	p30 DBC protein	22	7	15	0.148036	1.644
1070	gi|23829978	UBE2S protein [Homo sapiens]	28	10	18	0.148569	1.671
1071	gi|6855633	PRO1999 [Homo sapiens]	29	10	19	0.148707	1.465
1072	gi|7020622	unnamed protein product [Homo sapiens]	46	19	27	0.148709	1.326
1073	gi|6650772	PRO1400 [Homo sapiens]	42	16	26	0.148743	1.346
1074	gi|57997038	hypothetical protein [Homo sapiens]	37	15	22	0.150117	1.556
1075	gi|229896	Trypsin-Modified Elongation Factor Tu (EF-Tu-GDP)	38	15	23	0.150449	1.486
1076	gi|8926138	Seq targeting protein for Xklp2	30	11	19	0.150474	1.603
1077	gi|7020972	unnamed protein product [Homo sapiens]	50	22	28	0.150585	1.372
1078	gi|39644730	EEF1G protein [Homo sapiens]	39	15	24	0.150642	1.415
1079	gi|10433994	unnamed protein product [Homo sapiens]	39	15	24	0.150642	1.547
1080	gi|51476352	hypothetical protein [Homo sapiens]	39	15	24	0.150642	1.487
1081	gi|40068518	phosphogluconate dehydrogenase [Homo sapiens]	39	15	24	0.150642	1.343
1082	gi|4885661	Viral oncogene yes-1 homolog 1 [Homo sapiens]	39	16	23	0.150642	1.609
1083	gi|24430430	FLJ00151 protein [Homo sapiens]	41	16	25	0.150643	1.443
1084	gi|179419	beta-galactosidase precursor (EC 3.2.1.23)	33	13	20	0.150838	1.71
1085	gi|37551286	Homo sapiens chromosome 10 genomic contig. reference assembly	13	4	9	0.151605	4.403
1086	gi|4557385	complement component 3 precursor	13	4	9	0.151605	3.781
1087	gi|151101235	TERF1 (TRF1)-interacting nuclear factor 2 isoform 2 [Homo sapiens]	17	5	12	0.151613	1.624
1088	NM_001012	Homo sapiens ribosomal protein S8 (RPS8)	34	13	21	0.1518	1.556
1089	gi|26667203	calcium/calmodulin-dependent protein kinase II gamma isoform 1 [Homo sapiens]	52	22	30	0.151903	1.257
1090	gi|12056467	Homo sapiens junction plakoglobin (JUP). transcript variant 2. mRNA	6	1	5	0.151972	3.929
1091	gi|66346647	Homo sapiens cathepsin B (CTSB). transcript variant 2. mRNA	6	1	5	0.151972	7.626
1092	gi|71773208	alpha-2C-adrenergic receptor [Homo sapiens]	6	1	5	0.151987	3.014
1093	gi|37577101	Homo sapiens dystrobrevin. beta (DTNB). transcript variant 1. mRNA	6	1	5	0.151987	3.105
1094	gi|14602950	FKBP8 protein [Homo sapiens]	27	10	17	0.152005	1.81
1095	gi|38045953	Homo sapiens zinc finger protein 16 (ZNF16). transcript variant 1. mRNA	22	7	15	0.152092	1.711
1096	gi|113420584	PREDICTED: Homo sapiens similar to CXYorf1-related protein transcript variant 1 (LOC727741) mRNA	22	7	15	0.152092	1.323
1097	gi|22760734	unnamed protein product [Homo sapiens]	28	10	18	0.152347	1.704
1098	gi|13620885	mitochondrial ribosomal protein S6 [Homo sapiens]	29	10	19	0.152452	1.513
1099	gi|2623068	yotiao	35	14	21	0.152589	1.669
1100	gi|14017839	KIAA1811 protein [Homo sapiens]	45	19	26	0.152726	1.366
1101	gi|4504069	aspartate aminotransferase 2 precursor [Homo sapiens]	54	24	30	0.152955	1.166
1102	gi|38197157	UBC protein	36	15	21	0.153212	1.673
1103	gi|50369049	SWI/SNF related- matrix associated- actin dependent regulator of chromatin- subfamily b- member 1 [Xenopus tropicalis]	24	8	16	0.15334	1.815
1104	gi|46577677	STK16 protein [Homo sapiens]	24	8	16	0.15334	1.642
1105	gi|41393546	Homo sapiens neuroblastoma-amplified protein (NAG); mRNA	24	8	16	0.153345	1.929
1106	gi|14250424	TTC5 protein [Homo sapiens]	55	25	30	0.153391	1.311
1107	NM_004418	Homo sapiens dual specificity phosphatase 2 (DUSP2)	18	5	13	0.153505	2.068
1108	gi|33150748	ATP-dependent RNA helicase [Homo sapiens]	43	19	24	0.153646	1.9
1109	gi|51458862	PREDICTED: kinesin family member 21B [Homo sapiens]	37	14	23	0.153679	1.433
1110	gi|47933338	Homo sapiens RNA binding motif protein 15 (RBM15) mRNA	16	5	11	0.153698	3.455
1111	gi|52856410	Homo sapiens CXXC finger 1 (PHD domain) (CXXC1). mRNA	16	5	11	0.153698	2.5
1112	gi|88955854	Homo sapiens chromosome 2 genomic contig alternate assembly (based on Celera assembly)	16	5	11	0.153698	2.215
1113	gi|90193629	Homo sapiens septin 5 (SEPT5); mRNA	16	5	11	0.153698	2.156
1114	gi|33991031	HMGCS1 protein [Homo sapiens]	46	18	28	0.153853	1.372
1115	gi|34785139	MPP3 protein [Homo sapiens]	42	17	25	0.153952	1.479
1116	gi|16552892	unnamed protein product [Homo sapiens]	42	17	25	0.153952	1.441
1117	gi|2134903	CG1 protein - human	25	8	17	0.154483	1.606
1118	gi|20521053	KIAA0440 [Homo sapiens]	33	11	22	0.154502	1.44
1119	gi|33636763	Homo sapiens ankyrin repeat domain 13B (ANKRD13B) mRNA	11	3	8	0.15451	3.562
1120	gi|57209070	RP3-337H4.4 [Homo sapiens]	11	3	8	0.15451	2.571
1121	gi|34147654	Homo sapiens RAB3A. member RAS oncogene family (RAB3A). mRNA	36	14	22	0.155022	2.222
1122	gi|14250401	actin	36	14	22	0.155022	1.803
1123	gi|57222567	Homo sapiens myeloid/lymphoid or mixed-lineage leukemia (trithorax homolog Drosophila); translocated to 6 (MLLT6) mRNA	15	4	11	0.155299	1.284
1124	gi|537597	actin	40	16	24	0.156009	1.707
1125	gi|70609878	Homo sapiens ribosomal protein S2 (RPS2) mRNA	12	3	9	0.156088	1.739
1126	gi|30582327	ubiquitin-conjugating enzyme E2 variant 2 [Bos taurus]	28	10	18	0.156197	1.581
1127	gi|4505621	prostatic binding protein [Homo sapiens]	37	14	23	0.157304	1.424
1128	gi|55959475	RP5-977B1.6	46	20	26	0.157356	1.394
1129	gi|6912539	Homo sapiens nucleotide binding protein 2 (MinD homolog. E. coli) (NUBP2). mRNA	24	8	16	0.157391	1.679
1130	gi|29603621	beta actin [Lama glama]	24	8	16	0.157391	1.692
1131	gi|30584609	Homo sapiens lamin A/C [synthetic construct]	48	21	27	0.157586	1.295
1132	gi|33096788	hypothetical protein [Homo sapiens]	38	15	23	0.15761	1.588
1133	gi|505108	KIAA0070 [Homo sapiens]	39	16	23	0.157776	1.5
1134	gi|56549124	Homo sapiens dynamin 2 (DNM2); transcript variant 4; mRNA	30	11	19	0.158034	1.592
1135	gi|12963615	tubulin- beta 3 [Mus musculus].	51	23	28	0.158183	1.302
1136	gi|34098945	Homo sapiens Y box binding protein 1 (YBX1). mRNA	6	1	5	0.159036	2.575
1137	gi|4507373	beta-tubulin cofactor C [Homo sapiens]	6	1	5	0.159036	2.192
1138	gi|46389548	Homo sapiens endosulfine alpha (ENSA). transcript variant 3. mRNA	6	1	5	0.159036	1.719
1139	gi|24308325	Homo sapiens BR serine/threonine kinase 1 (BRSK1); mRNA	6	1	5	0.159052	2.178
1140	gi|24308188	Homo sapiens RGM domain family; member A (RGMA); mRNA	6	1	5	0.159052	2.036
1141	gi|38679886	Homo sapiens sorcin (SRI). transcript variant 1. mRNA	19	6	13	0.159264	1.942
1142	gi|40807455	Homo sapiens zinc finger protein 313 (ZNF313). mRNA	27	10	17	0.159848	1.913
1143	gi|30353785	PTPRM protein	27	10	17	0.159848	1.616
1144	gi|34874841	similar to DNA replication licensing factor MCM3 (DNA polymerase alpha holoenzyme-associated protein P1) (P1-MCM3) [Rattus norvegicus]	35	13	22	0.15995	1.482
1145	gi|22035550	amyloid beta A4 precursor protein-binding- family A- member 2 **	35	13	22	0.15995	1.48
1146	gi|7594598	OTTHUMP00000030569 [Homo sapiens]	30	10	20	0.159968	1.465
1147	gi|39644794	EEF1G protein [Homo sapiens]	11	3	8	0.159971	2.946
1148	gi|55925649	Homo sapiens transcription elongation factor A (SII)-like 2 (TCEAL2). mRNA	11	3	8	0.15998	3.335
1149	gi|38146101	Homo sapiens polymerase (DNA directed); lambda (POLL); mRNA	11	3	8	0.15998	2.763
1150	gi|4758119	Homo sapiens death-associated protein (DAP); mRNA	23	8	15	0.160107	1.876
1151	gi|5381417	vacuolar sorting protein 4	23	8	15	0.160107	1.94
1152	gi|50513286	B Chain B- Crystal Structure Of Human Glutathione Transferase (Gst) A1- 1 In Complex With A Decarboxy-Glutathione	28	10	18	0.160121	1.687
1153	gi|31542319	epsilon subunit of coatomer protein complex isoform a [Homo sapiens]	29	11	18	0.160155	1.737
1154	gi|31377801	Homo sapiens sema domain; immunoglobulin domain (Ig); short basic domain; secreted; (semaphorin) 3F (SEMA3F); mRNA	21	7	14	0.16046	0.904
1155	gi|62822298	unknown [Homo sapiens]	38	15	23	0.161286	1.408
1156	gi|4589504	KIAA0930 protein [Homo sapiens]	26	9	17	0.161341	1.608
1157	gi|20140017	Mitochondrial ribosomal protein S10 [Homo sapiens]	41	16	25	0.161343	1.42
1158	gi|14249144	RAB11B- member RAS oncogene family * **	24	8	16	0.161522	1.732
1159	gi|28278826	Polymerase (RNA) II (DNA directed) polypeptide G [Danio rerio]	33	12	21	0.162032	1.495
1160	gi|7739445	hnRNP 2H9B [Homo sapiens]	33	12	21	0.162032	1.519
1161	gi|31092	unnamed protein product [Homo sapiens].	36	14	22	0.162427	1.582
1162	gi|3642665	Seq elongation factor 2 [Mus musculus]	36	14	22	0.162427	1.51
1163	gi|50949460	hypothetical protein [Homo sapiens]	32	12	20	0.162833	1.611
1164	gi|12644008	KCY_HUMAN UMP-CMP kinase (Cytidylate kinase) (Deoxycytidylate kinase) (Cytidine monophosphate kinase)	34	13	21	0.16297	1.576
1165	gi|33874658	D2S448 protein [Homo sapiens]	34	13	21	0.16297	1.54
1166	gi|18000277	ribosomal protein S15 isoform [Lapemis hardwickii]	45	20	25	0.163388	1.436
1167	gi|61835204	mercaptopyruvate sulfurtransferase isoform 2 [Homo sapiens]	24	9	15	0.163618	4.825
1168	gi|27436941	Homo sapiens ribosomal protein S27a (RPS27A). mRNA	19	6	13	0.163772	1.843
1169	NM_003475	Homo sapiens Ras association (RalGDS/AF-6) domain family 7 (RASSF7)	19	6	13	0.163772	1.788
1170	gi|86788141	Homo sapiens engulfment and cell motility 1 (ELMO1). transcript variant 2. mRNA	19	6	13	0.163772	1.829
1171	gi|1351907	Serum albumin precursor (Allergen Bos d 6)	28	10	18	0.16412	1.619
1172	gi|38016912	Homo sapiens splicing factor; arginine/serine-rich 9 (SFRS9); mRNA	23	8	15	0.164354	1.92
1173	gi|4758786	NADH dehydrogenase (ubiquinone) Fe-S protein 2- 49kDa (NADH-coenzyme Q reductase) [Homo sapiens]	43	16	27	0.164425	1.254
1174	gi|89059526	Homo sapiens chromosome X genomic contig. reference assembly	21	7	14	0.164838	1.875
1175	gi|93141028	Homo sapiens paralemmin (PALM). transcript variant 2. mRNA	9	2	7	0.164979	1.987
1176	gi|22854568	CTCL tumor antigen HD-CL-09	9	2	7	0.16499	1.86
1177	gi|156416009	regulator of G-protein signalling 16 [Homo sapiens]	9	2	7	0.16499	1.227
1178	gi|4503101	cysteine and glycine-rich protein 2 [Homo sapiens]	15	5	10	0.165074	3.193
1179	gi|30581140	Homo sapiens proteasome (prosome. macropain) activator subunit 1 (PA28 alpha) (PSME1). transcript variant 2. mRNA	39	15	24	0.165162	1.507
1180	gi|56205191	S100 calcium-binding protein A9	17	5	12	0.165489	1.752
1181	gi|50592995	Homo sapiens tubulin. beta 3 (TUBB3). mRNA	17	5	12	0.165489	0.754
1182	NM_018690	Homo sapiens apolipoprotein B48 receptor (APOB48R)	11	3	8	0.165576	2.854
1183	gi|49472840	Homo sapiens A kinase (PRKA) anchor protein 8-like (AKAP8L); mRNA	11	3	8	0.165586	2.958
1184	gi|33519462	Homo sapiens NADH dehydrogenase (ubiquinone) 1 alpha subcomplex; 10; 42kDa (NDUFA10); nuclear gene encoding mitochondrial protein; mRNA	11	3	8	0.165586	2.834
1185	gi|34875599	similar to chromosome 17 open reading frame 27 [Rattus norvegicus]	24	8	16	0.165734	1.914
1186	gi|45827798	protein phosphatase 1	36	14	22	0.166228	1.572
1187	gi|3387922	14.3.3 protein [Homo sapiens]	36	14	22	0.166228	1.543
1188	gi|13623415	Fascin 1 [Homo sapiens]	46	21	25	0.166379	1.961
1189	gi|30584105	Homo sapiens mevalonate (diphospho) decarboxylase [synthetic construct]	42	18	24	0.166647	1.54
1190	gi|61966896	Homo sapiens hypothetical gene supported by AK094370 (LOC441208); mRNA	12	3	9	0.166843	1.668
1191	gi|17939425	PAICS protein [Homo sapiens]	45	19	26	0.167064	1.378
1192	gi|7770137	PRO1608 [Homo sapiens]	24	9	15	0.167871	1.876
1193	gi|20809339	ZC3HC1 protein	43	18	25	0.168142	1.376
1194	gi|40807443	protein regulator of cytokinesis 1 isoform 2 [Homo sapiens]	29	10	19	0.16815	1.434
1195	gi|30584593	Homo sapiens glyceraldehyde-3-phosphate dehydrogenase [synthetic construct]	37	14	23	0.168569	0.851
1196	gi|23110925	proteasome beta 6 subunit- proteasome subunit Y- proteasome subunit beta 6- proteasome subunit delta- PSY large multifunctional protease Y- proteasome delta chain- macropain delta chain- multicatalytic endopeptidase complex delta chain- proteasome catalyt	32	11	21	0.168725	1.678
1197	gi|6912539	Homo sapiens nucleotide binding protein 2 (MinD homolog. E. coli) (NUBP2). mRNA	14	4	10	0.16902	1.867
1198	gi|33244031	Arpc4 protein [Mus musculus]	22	7	15	0.169164	1.696
1199	gi|38566059	Hrmt1l2 protein [Mus musculus]	44	18	26	0.169525	1.305
1200	gi|14150165	hypothetical protein MGC13183 [Homo sapiens]	44	18	26	0.169525	1.363
1201	gi|2952272	lung cancer antigen NY-LU-12 variant A [Homo sapiens]	26	9	17	0.169634	1.584
1202	gi|29476902	USP19 protein [Homo sapiens]	36	14	22	0.170095	1.997
1203	gi|7245833	B Chain B- Structure Of The Rho Family Gtp-Binding Protein Cdc42 In Complex With The Multifunctional Regulator Rhogdi	25	8	17	0.171047	1.541
1204	gi|45597176	Homo sapiens TBC1 domain family member 9B (with GRAM domain) (TBC1D9B) transcript variant 2 mRNA	25	9	16	0.171052	1.806
1205	gi|90652860	Homo sapiens protein tyrosine phosphatase non-receptor type 5 (striatum-enriched) (PTPN5) transcript variant 3 mRNA	9	2	7	0.171235	1.595
1206	gi|4502358	Homo sapiens brain-specific angiogenesis inhibitor 3 (BAI3). mRNA	11	3	8	0.171329	2.705
1207	gi|28279111	11_3 Bactin1 protein [Danio rerio]	31	11	20	0.171433	1.467
1208	gi|32455265	Homo sapiens peroxiredoxin 1 (PRDX1). transcript variant 3. mRNA	26	10	16	0.171757	1.925
1209	gi|33186852	TPA: kinesin light chain 1B- KLC1B [Homo sapiens]	57	26	31	0.171922	1.208
1210	gi|6005743	DEAD (Asp-Glu-Ala-As) box polypeptide 19 [Homo sapiens]	50	22	28	0.171972	1.652
1211	gi|39545577	ring finger and KH domain containing 2	27	9	18	0.17218	1.484
1212	gi|38372882	RecName: Full=Mitochondrial inner membrane protein OXA1L; AltName: Full=Oxidase assembly 1-like protein; Short=OXA1-like protein; AltName: Full=OXA1Hs; AltName: Full=Hsa; Flags: Precursor	12	3	9	0.172422	1.392
1213	gi|38197252	MCM2 protein [Homo sapiens]	39	16	23	0.172805	1.524
1214	gi|60498971	Homo sapiens 3-phosphoinositide dependent protein kinase-1 (PDPK1). transcript variant 1. mRNA	16	5	11	0.173049	2.223
1215	gi|13386484	THAP domain containing 7 [Homo sapiens]	47	20	27	0.173053	1.425
1216	gi|18201904	Homo sapiens glucose phosphate isomerase (GPI); mRNA	16	5	11	0.173056	2.19
1217	gi|40255020	hypothetical protein LOC64769 [Homo sapiens]	23	8	15	0.173085	1.642
1218	gi|21748598	FLJ00376 protein [Homo sapiens]	26	9	17	0.173899	1.604
1219	gi|55959887	peroxiredoxin 1	26	9	17	0.173899	1.629
1220	gi|74271817	Homo sapiens chromosome 17 open reading frame 62 (C17orf62); mRNA	26	9	17	0.173899	1.821
1221	gi|2119059	PC4159 ribosomal protein S4 - cat (fragment)	45	19	26	0.174601	1.425
1222	gi|10439788	unnamed protein product [Homo sapiens]	32	12	20	0.174775	1.575
1223	gi|15928862	Unknown (protein for IMAGE:3909122) [Homo sapiens]	32	12	20	0.174775	1.473
1224	gi|15718687	ribosomal protein S3 [Homo sapiens]	32	12	20	0.174775	1.48
1225	gi|30582291	lipoprotein lipase [Homo sapiens]	49	21	28	0.174934	1.323
1226	gi|4504169	glutathione synthetase [Homo sapiens]	49	21	28	0.174934	1.451
1227	gi|47939032	Gdi1 protein * **	8	2	6	0.175385	4.234
1228	gi|40787650	C2orf17 protein [Homo sapiens]	25	9	16	0.175389	1.703
1229	gi|49640010	Homo sapiens tetratricopeptide repeat domain 3 (TTC3). transcript variant 2. mRNA	22	8	14	0.175924	2.03
1230	gi|4504982	Homo sapiens lectin. galactoside-binding. soluble. 3 (galectin 3) (LGALS3). mRNA	26	10	16	0.176061	2.01
1231	gi|15079238	Alanyl-tRNA synthetase [Homo sapiens]	27	10	17	0.176446	1.676
1232	gi|33469917	minichromosome maintenance protein 4 [Homo sapiens]	41	17	24	0.17649	1.466
1233	gi|14670372	Homo sapiens poly(rC) binding protein 4 (PCBP4); transcript variant 4; mRNA	11	3	8	0.177239	3.024
1234	gi|51464027	Homo sapiens chromosome 3 genomic contig; reference assembly	11	3	8	0.177239	2.867
1235	gi|113427260	PREDICTED: Homo sapiens jumonji domain containing 3 transcript variant 3 (JMJD3) mRNA	11	3	8	0.177239	2.648
1236	gi|56472159	hypothetical protein 37.t00024 [Entamoeba histolytica HM-1:IMSS]	36	14	22	0.178031	1.532
1237	gi|23943928	hypothetical protein LOC140680 [Homo sapiens]	36	14	22	0.178031	1.532
1238	gi|29550921	sulfotransferase family- cytosolic- 1A- phenol-preferring- member 3 [Homo sapiens]	42	18	24	0.178141	1.672
1239	gi|54035081	MtFMT protein [Homo sapiens]	42	18	24	0.178141	1.404
1240	gi|23111046	Homo sapiens sorting nexin 5 (SNX5). transcript variant 1. mRNA	26	9	17	0.178243	1.647
1241	gi|1311313	A Chain A- Sh3-Sh2 Domain Fragment Of Human P56-Lck Tyrosine Kinase Complexed With The 10 Residue Synthetic Phosphotyrosyl Peptide Tegqpyqpqpa	26	9	17	0.178248	1.504
1242	gi|31542292	chaperonin containing TCP1- subunit 3 (gamma)- TCP1 (t-complex-1) ring complex- polypeptide 5 [Homo sapiens]	45	19	26	0.178464	1.381
1243	gi|20986517	Homo sapiens mitogen-activated protein kinase 8 interacting protein 1 (MAPK8IP1); mRNA	21	7	14	0.178512	1.728
1244	NM_004499	Homo sapiens heterogeneous nuclear ribonucleoprotein A/B (HNRPAB)	21	7	14	0.178518	1.733
1245	gi|7657649	tropomodulin 3 (ubiquitous)	24	8	16	0.178867	1.689
1246	gi|14249144	RAB11B [Homo sapiens]	32	12	20	0.178898	1.586
1247	gi|7549807	Homo sapiens DnaJ (Hsp40) homolog. subfamily A. member 2 (DNAJA2). mRNA	18	6	12	0.179314	1.887
1248	gi|52545895	hypothetical protein [Homo sapiens]	50	20	30	0.179585	1.403
1249	gi|116174742	family with sequence similarity 20; member C [Homo sapiens]	31	12	19	0.179698	1.63
1250	gi|11346453	T47174 hypothetical protein DKFZp762I166.1 - human (fragment)	31	12	19	0.179698	1.638
1251	gi|4757715	Homo sapiens sperm associated antigen 7 (SPAG7). mRNA	14	4	10	0.179715	2.291
1252	gi|58331162	Homo sapiens PHD finger protein 19 (PHF19); transcript variant 2; mRNA	14	4	10	0.179723	1.984
1253	gi|57222567	Homo sapiens myeloid/lymphoid or mixed-lineage leukemia (trithorax homolog. Drosophila). translocated to. 6 (MLLT6). mRNA	14	4	10	0.179723	1.182
1254	gi|5830438	cytosolic serine hydroxymethyltransferase [Homo sapiens]	48	21	27	0.179797	1.285
1255	gi|31805540	RBM15B protein [Homo sapiens]	25	8	17	0.179813	1.394
1256	gi|64085030	Homo sapiens PMS2 postmeiotic segregation increased 2 (S. cerevisiae) (PMS2); transcript variant 1; mRNA	17	5	12	0.180306	1.619
1257	gi|42490910	Ribosomal protein L13 [Homo sapiens]	37	15	22	0.180428	1.622
1258	NM_001312	Homo sapiens cysteine-rich protein 2 (CRIP2). mRNA	22	8	14	0.180542	1.908
1259	gi|50819	unnamed protein product [Mus musculus]	29	10	19	0.180698	1.489
1260	gi|15826069	A Chain A- Crystal Structure Of Human Brain Fatty Acid Binding Protein Oleic Acid	29	10	19	0.180698	1.646
1261	gi|6730223	D Chain D- Crystal Structure Of Human Profilin Ii	29	10	19	0.180698	1.352
1262	gi|20336270	guanine nucleotide-binding protein- beta-5 subunit isoform b [Homo sapiens]	39	16	23	0.180711	1.516
1263	gi|5453832	oxygen regulated protein precursor	39	16	23	0.180711	1.534
1264	gi|68448524	Homo sapiens CD74 molecule major histocompatibility complex class II invariant chain (CD74) transcript variant 2 mRNA	27	9	18	0.180789	1.507
1265	gi|40807365	Homo sapiens dihydrouridine synthase 1-like (S. cerevisiae) (DUS1L). mRNA	27	10	17	0.180789	2.303
1266	gi|62897613	tumor protein p53 variant [Homo sapiens]	28	10	18	0.180867	1.567
1267	gi|7243095	KIAA1357 protein [Homo sapiens]	24	9	15	0.181129	2.633
1268	gi|1122931	serine-threonine phosphatase	33	12	21	0.182065	1.399
1269	gi|29826296	melanoma antigen family F- 1 [Homo sapiens]	42	18	24	0.1821	1.729
1270	gi|47678241	Em:AC006547.3 [Homo sapiens]	30	11	19	0.182438	1.576
1271	gi|26353710	unnamed protein product [Mus musculus]	30	11	19	0.182438	1.467
1272	gi|32698824	hypothetical protein DKFZp434O0213 [Homo sapiens]	26	9	17	0.182667	1.868
1273	gi|15277503	ACTB protein **	32	12	20	0.183093	2.141
1274	gi|40316928	calcium channel- voltage-dependent- beta 3 subunit [Homo sapiens]	32	12	20	0.183093	1.773
1275	gi|57242773	Homo sapiens KIAA0100 (KIAA0100). mRNA	21	7	14	0.183253	1.875
1276	gi|21735624	Homo sapiens tyrosine 3-monooxygenase/tryptophan 5-monooxygenase activation protein; zeta polypeptide (YWHAZ); transcript variant 2; mRNA	21	7	14	0.183253	1.755
1277	gi|77628150	Homo sapiens endoplasmic reticulum protein 29 (ERP29). transcript variant 2. mRNA	21	7	14	0.183253	1.799
1278	gi|9994185	RNA binding motif protein 7 [Homo sapiens]	21	7	14	0.183253	1.745
1279	gi|5174742	Homo sapiens ubiquinol-cytochrome c reductase Rieske iron-sulfur polypeptide 1 (UQCRFS1) mRNA	11	3	8	0.183289	2.65
1280	NM_016257	Homo sapiens hippocalcin like 4 (HPCAL4)	57	23	34	0.18333	1.263
1281	gi|40889349	A Chain A- Crystal Structure Of An Active Fragment Of Human Tyrosyl- Trna Synthetase With Tyrosinol	24	8	16	0.183412	1.605
1282	gi|62089248	suppressin variant [Homo sapiens]	35	14	21	0.183643	1.59
1283	gi|34365371	hypothetical protein [Homo sapiens]	13	4	9	0.183658	3.152
1284	gi|18027316	unknown [Homo sapiens]	31	12	19	0.183939	1.599
1285	gi|13097315	OCIA domain containing 1 [Homo sapiens]	25	8	17	0.184319	1.445
1286	gi|13358928	hypothetical protein [Macaca fascicularis]	25	9	16	0.184319	6.341
1287	gi|17136143	olfactomedin related ER localized protein isoform 1 [Homo sapiens]	41	16	25	0.18445	1.395
1288	gi|50820	unnamed protein product [Mus musculus]	41	17	24	0.18445	1.445
1289	gi|71164882	Homo sapiens vaccinia related kinase 1 (VRK1); mRNA	30	10	20	0.184591	1.129
1290	gi|11989979	hypothetical protein LOC221421 [Homo sapiens]	40	17	23	0.184672	1.547
1291	gi|49522543	FMNL1 protein [Homo sapiens]	47	19	28	0.184692	1.243
1292	gi|16554608	Homo sapiens mitochondrial ribosomal protein S11 (MRPS11) nuclear gene encoding mitochondrial protein transcript variant 1 mRNA	29	10	19	0.185032	1.536
1293	gi|27477111	step II splicing factor SLU7 [Homo sapiens]	28	10	18	0.185245	1.583
1294	gi|52782299	protein phosphatase-2A subunit-beta [Macaca fascicularis]	28	10	18	0.185245	1.508
1295	gi|22749047	coiled-coil domain containing 24 [Homo sapiens]	7	5	2	0.18525	0.637
1296	gi|56789232	GBL protein	24	9	15	0.185717	1.919
1297	gi|12803459	Chromosome 14 open reading frame 94 [Homo sapiens]	42	18	24	0.186124	1.508
1298	gi|15277503	ACTB protein [Homo sapiens]	45	19	26	0.18638	1.337
1299	gi|37674428	unknown [Homo sapiens]	23	8	15	0.186833	1.73
1300	gi|34335231	Homo sapiens creatine kinase. brain (CKB). mRNA	23	8	15	0.186833	1.69
1301	gi|41281472	Homo sapiens KIAA0195 (KIAA0195); mRNA	23	8	15	0.186833	1.507
1302	gi|21465696	B Chain B- Human 3alpha-Hsd Type 3 In Ternary Complex With Nadp And Testosterone	44	17	27	0.18708	1.301
1303	gi|40889757	Chain A- Solution Structure Of Rsgi Ruh-002- A Sh3 Domain Of Kiaa1010 Protein [homo Sapiens]	32	12	20	0.18736	1.433
1304	gi|19923354	zinc finger protein 238 isoform 2- zinc finger protein C2H2-171 [Homo sapiens]	28	11	17	0.187463	2.199
1305	gi|1362855	lrp protein - human	22	7	15	0.187635	1.607
1306	gi|21708129	CHCH4_HUMAN Coiled-coil-helix-coiled-coil-helix domain containing protein 4	19	6	13	0.187762	1.631
1307	NM_014593	Homo sapiens CXXC finger 1 (PHD domain) (CXXC1). mRNA	24	8	16	0.188043	1.577
1308	gi|30583343	phosphoprotein enriched in astrocytes 15 [Homo sapiens]	21	7	14	0.188086	1.755
1309	gi|149274653	patched domain containing 2 [Homo sapiens]	21	7	14	0.188086	1.744
1310	gi|33873799	SEPT11 protein [Homo sapiens]	47	20	27	0.188697	1.431
1311	gi|1170383	HS9A_CRIGR Heat shock protein HSP 90-alpha (HSP 86) *	40	17	23	0.188771	1.427
1312	gi|45439300	Homo sapiens zinc finger protein 238 (ZNF238). transcript variant 2. mRNA	34	14	20	0.18928	2.329
1313	gi|40807453	Homo sapiens zinc finger protein 133 (ZNF133) mRNA	8	2	6	0.189365	4.406
1314	gi|32966069	CD39L2 nucleotidase [Homo sapiens]	8	2	6	0.189365	3.063
1315	gi|108796056	TROVE domain family; member 2 isoform 1 [Homo sapiens]	8	2	6	0.189377	4.345
1316	gi|83656775	Homo sapiens eukaryotic translation elongation factor 2 (EEF2). mRNA	8	2	6	0.189377	3.677
1317	gi|34222340	Homo sapiens PQ loop repeat containing 1 (PQLC1); mRNA	8	2	6	0.189377	2.935
1318	gi|61966904	Homo sapiens hypothetical gene supported by BC044942 (LOC441268). mRNA	13	4	9	0.189445	3.052
1319	gi|40255056	Homo sapiens LY6/PLAUR domain containing 1 (LYPD1); mRNA	18	6	12	0.18946	2.069
1320	gi|177872	alpha-2-macroglobulin	53	23	30	0.18947	1.221
1321	gi|76611769	PREDICTED: similar to uridine-cytidine kinase 2 [Bos taurus].	11	3	8	0.189482	1.769
1322	gi|34577108	Homo sapiens aldolase A; fructose-bisphosphate (ALDOA); transcript variant 1; mRNA	11	3	8	0.189492	3.164
1323	gi|19913512	Fusion (involved in t(12-16) in malignant liposarcoma) [Homo sapiens]	11	3	8	0.189492	2.172
1324	gi|10518498	Homo sapiens ring finger protein 24 (RNF24). mRNA	28	10	18	0.189701	1.635
1325	gi|34328690	enhancer of invasion-cluster	28	10	18	0.189701	1.432
1326	gi|5453690	DnaJ (Hsp40) homolog- subfamily B- member 1 [Homo sapiens]	27	10	17	0.189713	1.538
1327	gi|14043217	Similar to plectin 1- intermediate filament binding protein- 500kD	36	14	22	0.190448	1.414
1328	gi|33877185	DHX16 protein [Homo sapiens]	14	4	10	0.190914	1.769
1329	gi|94538369	Homo sapiens zuotin related factor 1 (ZRF1). mRNA	44	19	25	0.191157	1.306
1330	gi|21717644	mediator of RNA polymerase II transcription subunit MED8 [Homo sapiens]	30	11	19	0.191164	1.492
1331	gi|19584519	hypothetical protein **	34	13	21	0.191427	1.521
1332	gi|38112261	actin beta subunit [Macaca mulatta]	23	8	15	0.191591	1.68
1333	gi|14249144	RAB11B- member RAS oncogene family * **	23	8	15	0.191591	1.624
1334	gi|41388946	FLJ10521 protein [Homo sapiens]	46	20	26	0.191651	1.416
1335	gi|7110697	protein kinase C- alpha binding protein [Homo sapiens]	32	12	20	0.1917	1.469
1336	gi|28948870	B Chain B- Structure Of The Active Ferm Domain Of Ezrin	35	14	21	0.192092	1.642
1337	gi|30583601	eukaryotic translation initiation factor 3- subunit 7 zeta- 66/67kDa [Homo sapiens]	35	14	21	0.192092	1.584
1338	gi|2134903	I53799 CG1 protein - human	22	7	15	0.192477	1.618
1339	gi|53130428	hypothetical protein [Gallus gallus]	22	7	15	0.192477	1.408
1340	gi|10439439	unnamed protein product	31	12	19	0.192644	1.616
1341	gi|21754953	unnamed protein product [Homo sapiens]	31	12	19	0.192644	1.616
1342	gi|53130712	hypothetical protein *	21	7	14	0.193013	1.79
1343	gi|62898155	nucleolar protein GU2 variant [Homo sapiens]	20	7	13	0.193155	1.828
1344	gi|24307888	Homo sapiens ubiquitin specific peptidase 10 (USP10); mRNA	20	7	13	0.193162	1.92
1345	NM_005157	Homo sapiens v-abl Abelson murine leukemia viral oncogene homolog 1 (ABL1). transcript variant a. mRNA	25	8	17	0.19358	1.138
1346	gi|66363694	HCLS1 associated protein X-1 isoform b	25	9	16	0.19358	1.748
1347	gi|29550921	sulfotransferase family- cytosolic- 1A- phenol-preferring- member 3 [Homo sapiens]	48	20	28	0.193786	1.292
1348	gi|1346343	Keratin- type II cytoskeletal 1 (Cytokeratin 1) (K1) (CK 1) (67 kDa cytokeratin) (Hair alpha protein)	32	13	19	0.193897	1.754
1349	gi|5817153	hypothetical protein	42	16	26	0.19437	1.46
1350	gi|28940	unnamed protein product [Homo sapiens]	42	18	24	0.19437	1.497
1351	gi|44890060	Homo sapiens peptidylprolyl isomerase B (cyclophilin B) (PPIB); mRNA	18	6	12	0.19469	2.047
1352	gi|83656775	Homo sapiens eukaryotic translation elongation factor 2 (EEF2) mRNA	22	8	14	0.194933	1.758
1353	gi|34528502	unnamed protein product [Homo sapiens]	33	13	20	0.194936	1.529
1354	gi|12052900	hypothetical protein [Homo sapiens]	38	16	22	0.195185	1.846
1355	gi|4502846	Homo sapiens cold inducible RNA binding protein (CIRBP). mRNA	13	4	9	0.195375	2.7
1356	gi|49574506	Homo sapiens neugrin neurite outgrowth associated (NGRN) transcript variant 1 mRNA	13	4	9	0.195375	2.244
1357	gi|40226101	ACTG1 protein [Homo sapiens]	30	11	19	0.19564	1.527
1358	gi|51317357	Homo sapiens HGFL gene (MGC17330). mRNA	11	3	8	0.195838	2.218
1359	gi|194378374	unnamed protein product [Homo sapiens]	11	3	8	0.195848	1.752
1360	gi|51980337	Dolichyl-di-phosphooligosaccharide-protein glycotransferase (predicted) [Rattus norvegicus]	17	5	12	0.196073	1.439
1361	gi|19584401	hypothetical protein [Homo sapiens]	32	12	20	0.196113	1.448
1362	gi|15779184	FLNA protein	35	14	21	0.196422	1.461
1363	gi|13623363	Hypothetical protein LOC84313 [Homo sapiens]	23	8	15	0.196437	1.685
1364	gi|12408642	Homo sapiens bromodomain containing 3 (BRD3); mRNA	23	8	15	0.196437	1.67
1365	NM_004559	Homo sapiens Y box binding protein 1 (YBX1)	8	2	6	0.196662	4.006
1366	gi|82659109	retinoblastoma-associated factor 600 [Homo sapiens]	8	2	6	0.196675	5.5
1367	gi|33598947	Homo sapiens phospholipase C. gamma 1 (PLCG1). transcript variant 1. mRNA	8	2	6	0.196675	3.603
1368	gi|74229024	Homo sapiens chromosome 19 open reading frame 6 (C19orf6); transcript variant 1; mRNA	8	2	6	0.196675	3.241
1369	gi|14389448	AF250859_1 UDP-GlcNAc:a-3-D-mannoside b1-2-N-acetylglucosaminyltransferase I.2- GnTI.2 [Homo sapiens]	36	13	23	0.19689	1.35
1370	gi|46411160	Homo sapiens aconitase 2. mitochondrial (ACO2). nuclear gene encoding mitochondrial protein. mRNA	36	15	21	0.19689	1.863
1371	gi|49640010	Homo sapiens tetratricopeptide repeat domain 3 (TTC3) transcript variant 2 mRNA	31	11	20	0.197108	1.335
1372	gi|29826066	elongation factor 1a [Equus caballus]	31	12	19	0.197108	1.668
1373	gi|17978512	fuse-binding protein-interacting repressor isoform a [Homo sapiens]	31	12	19	0.197108	1.708
1374	gi|58530880	Homo sapiens DIRAS family; GTP-binding RAS-like 3 (DIRAS3); mRNA	31	12	19	0.197108	1.596
1375	gi|52856412	Homo sapiens UTP11-like; U3 small nucleolar ribonucleoprotein; (yeast) (UTP11L); mRNA	15	5	10	0.197185	2.514
1376	gi|14625824	moesin/anaplastic lymphoma kinase fusion protein	38	15	23	0.197331	1.409
1377	gi|28461328	TSC2 protein [Homo sapiens]	38	15	23	0.197331	1.412
1378	gi|32129199	cytokine induced protein 29 kDa [Homo sapiens]	22	7	15	0.197411	1.107
1379	gi|488415	ribosomal protein L30 [Homo sapiens]	24	8	16	0.197561	1.566
1380	gi|21614499	villin 2- cytovillin- ezrin	24	8	16	0.197561	1.386
1381	gi|70166553	Homo sapiens GRINL1A combined protein (Gcom1). transcript variant 9. mRNA	30	10	20	0.197907	1.589
1382	gi|38174217	MGC75763 [Xenopus tropicalis]	48	20	28	0.197925	1.234
1383	gi|4505021	low density lipoprotein receptor-related protein associated protein 1- lipoprotein receptor associated protein- alpha-2-MRAP- alpha-2-macroglobulin receptor-associated protein 1- low density lipoprotein-related protein-associated protein 1- low density	21	7	14	0.198034	1.685
1384	gi|34098945	Homo sapiens Y box binding protein 1 (YBX1). mRNA	2	0	2	0.198146	1
1385	gi|8393009	chromosome 11 open reading frame2 [Homo sapiens]	2	0	2	0.198146	1
1386	gi|53729342	Homo sapiens PCTAIRE protein kinase 1 (PCTK1). transcript variant 1. mRNA	2	0	2	0.198146	1
1387	gi|51466739	Homo sapiens chromosome 8 genomic contig reference assembly	2	0	2	0.198146	1
1388	gi|56790944	Homo sapiens protein phosphatase 1. catalytic subunit. alpha isoform (PPP1CA). transcript variant 3. mRNA	2	0	2	0.198193	1
1389	NM_002473	Homo sapiens myosin. heavy chain 9. non-muscle (MYH9). mRNA	2	0	2	0.198193	1
1390	gi|14150203	elongation factor 1 homolog (ELF1; S. cerevisiae) [Homo sapiens]	2	0	2	0.198193	1
1391	gi|8922734	Homo sapiens signal transducer and activator of transcription 3 interacting protein 1 (STATIP1); mRNA	2	0	2	0.198193	1
1392	gi|89042183	Homo sapiens chromosome 17 genomic contig. reference assembly	2	0	2	0.198193	1
1393	gi|27735039	hypothetical protein LOC119504 [Homo sapiens]	2	0	2	0.198193	1
1394	gi|113431093	PREDICTED: Homo sapiens GIY-YIG domain containing 2 transcript variant 1 (GIYD2) mRNA	2	0	2	0.198193	1
1395	gi|63003893	Homo sapiens chromosome 6 open reading frame 129 (C6orf129) mRNA	2	0	2	0.198193	1
1396	gi|13325064	cadherin EGF LAG seven-pass G-type receptor 2 [Homo sapiens]	2	0	2	0.198193	1
1397	gi|21265107	Homo sapiens tetraspanin 8 (TSPAN8); mRNA	2	0	2	0.198193	1
1398	gi|6912325	Homo sapiens family with sequence similarity 50 member B (FAM50B) mRNA	2	0	2	0.198193	1
1399	gi|55750040	Homo sapiens atrophin 1 (ATN1). transcript variant 2. mRNA	2	0	2	0.198193	1
1400	NM_002473	Homo sapiens myosin. heavy chain 9. non-muscle (MYH9). mRNA	2	0	2	0.198193	1
1401	gi|119624572	tau tubulin kinase 1; isoform CRA_a [Homo sapiens]	2	0	2	0.198193	1
1402	gi|23111017	Homo sapiens RNA binding motif protein 10 (RBM10) transcript variant 2 mRNA	2	0	2	0.198193	1
1403	gi|213972619	ATPase type 13A2 isoform 2 [Homo sapiens]	2	0	2	0.198193	1
1404	NM_005707	Homo sapiens programmed cell death 7 (PDCD7). mRNA	2	0	2	0.198193	1
1405	gi|40555765	RNF187 protein [Homo sapiens]	2	0	2	0.198193	1
1406	gi|5902121	Homo sapiens spectrin beta non-erythrocytic 2 (SPTBN2) mRNA	2	0	2	0.198193	1
1407	gi|10445223	ribosomal protein L36a [Homo sapiens]	2	0	2	0.198193	1
1408	gi|34147665	Homo sapiens serine/threonine kinase 25 (STE20 homolog. yeast) (STK25). mRNA	2	0	2	0.198193	1
1409	gi|12383064	fibronectin type III domain containing 4 [Homo sapiens]	2	0	2	0.198193	1
1410	gi|66346709	Homo sapiens membrane associated guanylate kinase WW and PDZ domain containing 2 (MAGI2) mRNA	2	0	2	0.198193	1
1411	gi|34098945	Homo sapiens Y box binding protein 1 (YBX1). mRNA	2	0	2	0.198193	1
1412	gi|4827071	zinc finger protein 9 isoform 3 [Homo sapiens]	2	0	2	0.198193	1
1413	gi|13236579	solute carrier family 27 member 3 [Homo sapiens]	2	0	2	0.198193	1
1414	gi|71164880	Homo sapiens ribosomal protein S7 (RPS7); mRNA	2	0	2	0.198193	1
1415	gi|89027401	Homo sapiens chromosome 7 genomic contig. alternate assembly (based on CRA_TCAGchr7v2)	2	0	2	0.198193	1
1416	gi|27436941	Homo sapiens ribosomal protein S27a (RPS27A). mRNA	2	0	2	0.198193	1
1417	gi|62750346	Homo sapiens histone deacetylase 5 (HDAC5) transcript variant 1 mRNA	2	0	2	0.198193	1
1418	3817	hK2 (kallikrein-related peptidase 2) 3817	2	0	2	0.198193	1
1419	gi|16306547	Homo sapiens seryl-tRNA synthetase (SARS); mRNA	2	0	2	0.198193	1
1420	gi|134019487	chromatin modifying protein 1A isoform 1 [Homo sapiens]	2	0	2	0.198193	1
1421	gi|62241007	Homo sapiens crystallin; mu (CRYM); transcript variant 2; mRNA	2	0	2	0.198193	1
1422	gi|18027756	unknown [Homo sapiens]	2	0	2	0.198193	1
1423	gi|55956910	meningioma 1 [Homo sapiens]	2	0	2	0.198193	1
1424	gi|47078237	Homo sapiens G protein pathway suppressor 1 (GPS1) transcript variant 1 mRNA	2	0	2	0.198193	1
1425	gi|23238232	Homo sapiens high mobility group nucleosomal binding domain 4 (HMGN4) mRNA	2	0	2	0.198193	1
1426	gi|46358416	Homo sapiens glutamate receptor metabotropic 3 (GRM3) mRNA	2	0	2	0.198193	1
1427	gi|113428396	PREDICTED: Homo sapiens SHC (Src homology 2 domain containing) transforming protein 2 (SHC2) mRNA	2	0	2	0.198193	1
1428	gi|117553584	adaptor-related protein complex 3; delta 1 subunit isoform 1 [Homo sapiens]	2	0	2	0.198193	1
1429	gi|4505293	MYB-related protein B [Homo sapiens]	2	0	2	0.198193	1
1430	gi|115511030	hypothetical protein LOC115004 [Homo sapiens]	2	0	2	0.198193	1
1431	gi|149192858	family with sequence similarity 89; member B isoform 1 [Homo sapiens]	2	0	2	0.198193	1
1432	gi|38788107	Homo sapiens small glutamine-rich tetratricopeptide repeat (TPR)-containing alpha (SGTA) mRNA	2	0	2	0.198193	1
1433	gi|5454030	RAS-related on chromosome 22 isoform a [Homo sapiens]	2	0	2	0.198193	1
1434	gi|166795299	solute carrier family 2 (facilitated glucose transporter); member 1 [Homo sapiens]	2	0	2	0.198193	1
1435	gi|71361681	Homo sapiens nuclear mitotic apparatus protein 1 (NUMA1) mRNA	2	0	2	0.198193	1
1436	gi|38201714	ELAV-like 1 [Homo sapiens]	2	0	2	0.198193	1
1437	gi|40068485	von Willebrand factor A domain containing 1 isoform 1 [Homo sapiens]	2	0	2	0.198193	1
1438	gi|194385888	unnamed protein product [Homo sapiens]	2	0	2	0.198193	1
1439	gi|33469963	Homo sapiens splicing factor 4 (SF4) mRNA	2	0	2	0.198193	1
1440	gi|7706556	Homo sapiens chromosome 9 open reading frame 78 (C9orf78) transcript variant 2 mRNA	2	0	2	0.198193	1
1441	gi|4758316	ets variant gene 5 (ets-related molecule) [Homo sapiens]	2	0	2	0.198193	1
1442	gi|113423859	PREDICTED: Homo sapiens hypothetical protein LOC338758 (LOC338758). mRNA	2	0	2	0.198193	1
1443	gi|18375629	Homo sapiens HLA-B associated transcript 3 (BAT3); transcript variant 2; mRNA	2	0	2	0.198193	1
1444	gi|50053889	Homo sapiens chromosome 14 open reading frame 131 (C14orf131) mRNA	2	0	2	0.198193	1
1445	gi|113428394	PREDICTED: Homo sapiens plasticity-related gene 2 (PRG2) mRNA	2	0	2	0.198193	1
1446	gi|55743084	Homo sapiens asparagine-linked glycosylation 3 homolog (S. cerevisiae alpha-13-mannosyltransferase) (ALG3) mRNA	2	0	2	0.198193	1
1447	gi|25777644	Homo sapiens potassium intermediate/small conductance calcium-activated channel; subfamily N; member 2 (KCNN2); transcript variant 1; mRNA	2	0	2	0.198193	1
1448	gi|75677346	Homo sapiens seizure related 6 homolog (mouse) (SEZ6) mRNA	2	0	2	0.198193	1
1449	gi|169161838	PREDICTED: similar to hCG2040565 [Homo sapiens]	2	0	2	0.198193	1
1450	gi|7020625	unnamed protein product [Homo sapiens]	2	0	2	0.198193	1
1451	44-K1	PAP (acid phosphatase; prostate; ACPP)-K1	2	0	2	0.198193	1
1452	4609	cmyc (v-myc myelocytomatosis viral oncogene homolog (avian)(MYC)) 4609	2	0	2	0.198193	1
1453	gi|48255924	NADH-ubiquinone oxidoreductase flavoprotein 3 isoform a precursor [Homo sapiens]	2	0	2	0.198193	1
1454	gi|51493052	Homo sapiens chromosome 7 genomic contig reference assembly	2	0	2	0.198193	1
1455	gi|34452680	Homo sapiens ring finger protein 10 (RNF10) mRNA	2	0	2	0.198193	1
1456	gi|4758219	Homo sapiens family with sequence similarity 50; member A (FAM50A); mRNA	2	0	2	0.198193	1
1457	gi|34098945	Homo sapiens Y box binding protein 1 (YBX1). mRNA	2	0	2	0.198193	1
1458	gi|20302149	Homo sapiens lysophospholipase II (LYPLA2) mRNA	2	0	2	0.198193	1
1459	gi|102467484	neutral sphingomyelinase 3 isoform 1 [Homo sapiens]	2	0	2	0.198193	1
1460	gi|32490572	erythrocyte membrane protein band 4.1-like 3 [Homo sapiens]	2	0	2	0.198193	1
1461	gi|10938009	Homo sapiens tuberous sclerosis 2 (TSC2). transcript variant 3. mRNA	2	0	2	0.198193	1
1462	gi|13375724	Homo sapiens chromosome 14 open reading frame 138 (C14orf138) mRNA	2	0	2	0.198193	1
1463	gi|19913344	Homo sapiens stem-loop (histone) binding protein (SLBP); mRNA	2	0	2	0.198193	1
1464	gi|7661952	squamous cell carcinoma antigen recognized by T cells 3 [Homo sapiens]	2	0	2	0.198193	1
1465	gi|51470970	Homo sapiens chromosome 11 genomic contig. reference assembly	2	0	2	0.198193	1
1466	gi|20357526	Homo sapiens guanine nucleotide binding protein (G protein) beta polypeptide 1 (GNB1) mRNA	2	0	2	0.198193	1
1467	gi|55925607	Homo sapiens kelch-like 21 (Drosophila) (KLHL21). mRNA	2	0	2	0.198193	1
1468	NM_003768	Homo sapiens phosphoprotein enriched in astrocytes 15 (PEA15). mRNA	2	0	2	0.198193	1
1469	gi|85680426	BS69 variant 3 [Homo sapiens]	2	0	2	0.198193	1
1470	gi|34147391	Homo sapiens coiled-coil domain containing 130 (CCDC130) mRNA	2	0	2	0.198193	1
1471	gi|21361550	Homo sapiens solute carrier family 4; anion exchanger; member 2 (erythrocyte membrane protein band 3-like 1) (SLC4A2); mRNA	2	0	2	0.198193	1
1472	2922	ProGRP (gastrin-releasing peptide) 2922	2	0	2	0.198193	1
1473	gi|45439358	Homo sapiens triple functional domain (PTPRF interacting) (TRIO) mRNA	2	0	2	0.198193	1
1474	23136-2b/2-K1	Erythrocyte membrane protein band 4.1-like 3 (EPB41L3)-Fragment2b/2_K1	2	0	2	0.198193	1
1475	gi|22538469	Homo sapiens eomesodermin homolog (Xenopus laevis) (EOMES) mRNA	2	0	2	0.198193	1
1476	gi|5453549	thioredoxin peroxidase [Homo sapiens]	2	0	2	0.198193	1
1477	gi|54124342	Homo sapiens similar to KIAA0592 protein (LOC387680). mRNA	2	0	2	0.198193	1
1478	gi|4506597	ribosomal protein L12 [Homo sapiens]	2	0	2	0.198193	1
1479	gi|92859637	Homo sapiens synaptotagmin V (SYT5) mRNA	2	0	2	0.198193	1
1480	gi|24308113	KIAA1279 [Homo sapiens]	25	8	17	0.198337	1.06
1481	gi|34335231	Homo sapiens creatine kinase. brain (CKB). mRNA	25	9	16	0.198337	1.654
1482	gi|14602523	BRCA2 and CDKN1A-interacting protein- isoform BCCIPbeta [Homo sapiens]	28	10	18	0.19885	1.5
1483	gi|21361091	ubiquitin carboxyl-terminal esterase L1 (ubiquitin thiolesterase) [Homo sapiens]	49	21	28	0.198859	1.368
1484	gi|45219865	Cai protein [Mus musculus]	27	9	18	0.198957	1.474
1485	gi|22907051	Homo sapiens actin related protein 2/3 complex; subunit 1A; 41kDa (ARPC1A); mRNA	27	10	17	0.198957	1.704
1486	gi|21541824	transducin-like enhancer protein 1 [Homo sapiens]	38	16	22	0.199494	1.496
1487	gi|11386142	Homo sapiens serpin peptidase inhibitor; clade F (alpha-2 antiplasmin; pigment epithelium derived factor); member 2 (SERPINF2); mRNA	18	6	12	0.200024	2.202
1488	gi|21361515	lymphocyte activation-associated protein- kelch (Drosophila)-like 5 [Homo sapiens]	43	17	26	0.200174	1.251
1489	gi|26249397	hypothetical protein c3562 [Escherichia coli CFT073]	30	11	19	0.200193	1.509
1490	gi|51474426	PREDICTED: similar to ADP-ribosylation factor-like 1- ADP-ribosylation-like 1 [Homo sapiens]	30	11	19	0.200193	1.383
1491	gi|48146725	FLJ13188 [Homo sapiens]	32	12	20	0.200601	1.557
1492	gi|109296	A31486 translation initiation factor eIF-5A [validated] - rabbit	32	12	20	0.200601	1.569
1493	gi|15718680	IL2-inducible T-cell kinase	32	12	20	0.200601	1.485
1494	gi|4507895	vimentin [Homo sapiens]	35	13	22	0.200823	1.488
1495	gi|1667611	Tat-SF1 [Homo sapiens]	13	4	9	0.201439	2.386
1496	gi|34533842	unnamed protein product [Homo sapiens]	17	6	11	0.201549	2.666
1497	gi|7706057	mitochondrial ribosomal protein L27 isoform a [Homo sapiens]	44	18	26	0.201636	1.325
1498	gi|28189917	similar to polyubiquitin [Bos taurus]	44	18	26	0.201636	1.391
1499	gi|31566150	C22orf9 protein [Homo sapiens]	39	16	23	0.201643	1.43
1500	gi|21620021	Spermidine synthase [Homo sapiens]	39	17	22	0.201643	1.542
1501	gi|30582607	Rho GDP dissociation inhibitor (GDI) alpha [Homo sapiens]	31	12	19	0.201648	1.544
1502	gi|46852169	leucine carboxyl methyltransferase [Homo sapiens]	11	3	8	0.202348	2.394
1503	gi|40807483	Homo sapiens p53 and DNA damage regulated 1 (PDRG1). mRNA	11	3	8	0.202348	2.229
1504	gi|71361681	Homo sapiens nuclear mitotic apparatus protein 1 (NUMA1). mRNA	11	3	8	0.202348	2.155
1505	gi|32698950	hypothetical protein LOC283870 [Homo sapiens]	14	4	10	0.202618	1.844
1506	gi|51474257	Homo sapiens chromosome 17 genomic contig reference assembly	14	4	10	0.202618	1.736
1507	gi|62198233	Homo sapiens drebrin-like (DBNL). transcript variant 1. mRNA	15	5	10	0.202945	2.316
1508	gi|3255987	HIRIP3 [Homo sapiens]	20	7	13	0.203471	2.37
1509	gi|49119653	YWHAZ protein **	40	16	24	0.203645	1.484
1510	gi|24308354	hypothetical protein LOC89927 [Homo sapiens]	27	10	17	0.203701	1.666
1511	gi|8218097	GD:NCOA6 [Homo sapiens]	33	13	20	0.20388	1.671
1512	gi|433888	coproporphyrinogen oxidase [Homo sapiens]	33	13	20	0.20388	1.499
1513	gi|22027621	Homo sapiens TNF receptor-associated factor 4 (TRAF4) transcript variant 1 mRNA	8	2	6	0.204163	3.109
1514	NM_002954	Homo sapiens ribosomal protein S27a (RPS27A)	8	2	6	0.204176	4.35
1515	3569	Interleukin IL-6 3569	8	2	6	0.204176	4.775
1516	gi|23238257	Homo sapiens carnitine palmitoyltransferase 1B (muscle) (CPT1B). nuclear gene encoding mitochondrial protein. transcript variant 4. mRNA	8	2	6	0.204176	2.556
1517	gi|40807485	U5 snRNP-associated 102 kDa protein [Homo sapiens]	46	20	26	0.204224	1.751
1518	gi|32880093	ribosomal protein L8 [synthetic construct]	48	21	27	0.204256	1.323
1519	gi|31981690	heat shock protein 8 [Mus musculus]	34	13	21	0.204684	1.456
1520	gi|16753215	profilin 2 isoform a [Homo sapiens]	30	11	19	0.204823	1.44
1521	gi|15214427	PRG2 protein [Homo sapiens] frame_3 ak641f21 frame_2 ak644k22 similar to chromosome 17 open reading frame 27 [Rattus norvegicus]	24	9	15	0.204928	2
1522	gi|7020305	unnamed protein product [Homo sapiens]	35	13	22	0.205296	1.335
1523	gi|33859769	adrenergic receptor kinase- beta 1 [Mus musculus]	44	18	26	0.205943	1.361
1524	gi|57165354	Homo sapiens latrophilin 1 (LPHN1). transcript variant 1. mRNA	37	15	22	0.205987	1.573
1525	gi|12654695	COP9 signalosome subunit 5 [Homo sapiens]	37	15	22	0.205987	1.453
1526	gi|28422150	TUSC1 protein [Homo sapiens]	26	9	17	0.206016	1.514
1527	gi|32189394	ATP synthase- H+ transporting- mitochondrial F1 complex- beta subunit precursor [Homo sapiens]	50	21	29	0.206052	1.375
1528	gi|21619483	Drebrin-like [Homo sapiens]	31	11	20	0.206263	1.357
1529	gi|18860877	MAP-kinase activating death domain-containing protein isoform d- insulinoma-glucagonoma protein 20	31	12	19	0.206263	1.547
1530	gi|27477128	Homo sapiens melanocortin 1 receptor (alpha melanocyte stimulating hormone receptor) (MC1R); mRNA	23	8	15	0.206397	1.513
1531	gi|56682958	Homo sapiens ferritin. heavy polypeptide 1 (FTH1). mRNA	23	8	15	0.206397	1.703
1532	gi|6808239	hypothetical protein [Homo sapiens]	23	8	15	0.206397	1.637
1533	gi|33877837	DDX1 protein [Homo sapiens]	55	25	30	0.207025	1.428
1534	gi|50363222	Homo sapiens sodium channel modifier 1 (SCNM1); transcript variant 1; mRNA	17	6	11	0.207143	2.544
1535	gi|18606060	Unknown (protein for IMAGE:3538792) [Homo sapiens]	42	18	24	0.207235	1.461
1536	gi|18250296	ribosomal protein L24 [Mus musculus]	45	19	26	0.207299	1.382
1537	gi|15431289	Homo sapiens ribosomal protein L11 (RPL11). mRNA	13	4	9	0.20764	2.202
1538	gi|5031633	FERM; RhoGEF; and pleckstrin domain protein 1 isoform 1 [Homo sapiens]	13	4	9	0.207649	2.609
1539	gi|38524584	Homo sapiens NADH dehydrogenase (ubiquinone) Fe-S protein 7 20kDa (NADH-coenzyme Q reductase) (NDUFS7) mRNA	13	4	9	0.207649	2.552
1540	gi|1438933	SH3 domain-containing protein SH3P17	29	10	19	0.207858	1.073
1541	gi|38176297	Homo sapiens LAG1 longevity assurance homolog 1 (S. cerevisiae) (LASS1); transcript variant 1; mRNA	10	3	7	0.207925	6.813
1542	gi|7619703	CutC copper transporter homolog [Homo sapiens]	44	19	25	0.208121	1.349
1543	gi|4507961	zinc finger protein 36; C3H type; homolog [Homo sapiens]	38	14	24	0.208318	1.651
1544	gi|4757793	Homo sapiens acetylserotonin O-methyltransferase-like (ASMTL). mRNA	21	7	14	0.208361	1.636
1545	gi|13435708	RuvB-like protein 1 [Mus musculus]	46	20	26	0.208545	1.413
1546	gi|4506051	primase- polypeptide 1- 49kDa- primase polypeptide 1 (49kD)- primase- polypeptide 1 (49kD) [Homo sapiens]	48	21	27	0.208557	1.384
1547	gi|14110410	Homo sapiens heterogeneous nuclear ribonucleoprotein D-like (HNRPDL). transcript variant 1. mRNA	19	6	13	0.208749	1.091
1548	gi|18375525	UPF3 regulator of nonsense transcripts homolog A isoform hUpf3pdelta [Homo sapiens]	20	7	13	0.208776	1.816
1549	gi|31343395	Homo sapiens similar to CG12314 gene product (LOC201164); mRNA	15	5	10	0.208834	2.404
1550	gi|7705266	NCK interacting protein with SH3 domain isoform 1 [Homo sapiens]	11	3	8	0.209025	1.95
1551	gi|12408675	prefoldin 2 [Homo sapiens]	42	17	25	0.209438	1.416
1552	gi|28948351	Chain A- Class Ii Fructose 1-6-Bisphosphate Aldolase With Cadmium (Not Zinc) In The Active Site	47	21	26	0.209688	1.439
1553	gi|22749233	zinc finger protein 579 [Homo sapiens]	32	12	20	0.2098	1.41
1554	gi|539961	A42811 nuclear RNA helicase (DEAD family) homolog - rat	35	14	21	0.20984	1.47
1555	gi|10434295	unnamed protein product [Homo sapiens]	41	18	23	0.20992	1.508
1556	gi|35913	unnamed protein product [Homo sapiens]	24	9	15	0.209949	1.999
1557	gi|15214282	Stress-activated map kinase interacting protein 1	50	23	27	0.210364	1.314
1558	gi|40225981	GOLGA2 protein [Homo sapiens]	39	16	23	0.210493	1.485
1559	gi|52782299	protein phosphatase-2A subunit-beta [Macaca fascicularis]	39	16	23	0.210493	1.44
1560	gi|53759113	UDP-Gal:betaGlcNAc beta 1-4- galactosyltransferase 2 [Homo sapiens]	46	17	29	0.210731	1.113
1561	gi|7023016	unnamed protein product [Homo sapiens]	46	19	27	0.210731	1.292
1562	gi|40789265	beta1-4-N-acetylgalactosaminyltransferases IV [Homo sapiens]	48	22	26	0.210732	1.263
1563	gi|1588281	2208296A RING3 protein	26	9	17	0.210935	1.514
1564	gi|71625	actin gamma - bovine (tentative sequence).	26	9	17	0.210935	1.439
1565	gi|51474257	Homo sapiens chromosome 17 genomic contig. reference assembly	18	6	12	0.211011	1.716
1566	gi|13938597	NFKB inhibitor interacting Ras-like 2	23	8	15	0.211513	1.727
1567	gi|14017887	KIAA1835 protein	34	14	20	0.211557	1.629
1568	gi|51477716	mannosidase	49	22	27	0.211682	1.37
1569	gi|4505573	Rho guanine nucleotide exchange factor 7 isoform a	8	2	6	0.211884	3.164
1570	gi|2911264	Unknown gene product [Homo sapiens]	8	2	6	0.211884	3.082
1571	gi|47078217	Homo sapiens ATP-binding cassette; sub-family A (ABC1); member 2 (ABCA2); transcript variant 2; mRNA	8	2	6	0.211884	2.964
1572	gi|92091602	Homo sapiens centaurin; delta 2 (CENTD2); transcript variant 2; mRNA	8	2	6	0.211884	2.922
1573	gi|4505785	phosphorylase kinase; gamma 2 (testis) [Homo sapiens]	8	2	6	0.211884	2.843
1574	gi|110349769	coiled-coil domain containing 28B [Homo sapiens]	8	2	6	0.211884	2.763
1575	gi|68216257	Homo sapiens ribosomal protein L19 (RPL19); mRNA	8	2	6	0.211884	2.712
1576	gi|7671652	glycosyltransferase 28 domain containing 1	40	16	24	0.212519	1.334
1577	gi|34533094	unnamed protein product [Homo sapiens]	22	7	15	0.212765	1.465
1578	gi|33878979	MAP1B protein [Homo sapiens]	46	20	26	0.212933	1.303
1579	gi|14165466	polypyrimidine tract-binding protein 1 isoform c [Homo sapiens]	46	20	26	0.212933	1.3
1580	gi|18490263	RPL6 protein [Homo sapiens]	33	13	20	0.213119	1.555
1581	gi|52630324	chromodomain helicase DNA binding protein 3 isoform 3 [Homo sapiens]	25	9	16	0.21312	1.507
1582	gi|178277	S-adenosylhomocysteine hydrolase	28	10	18	0.213172	1.458
1583	gi|4406609	Unknown [Homo sapiens]	28	10	18	0.213172	1.444
1584	gi|53729361	leucine rich repeat and sterile alpha motif containing 1	26	10	16	0.213426	1.691
1585	gi|12652573	XAP-5 protein [Homo sapiens]	21	8	13	0.213669	2.034
1586	gi|37181342	ADAMTS13 [Homo sapiens]	34	13	21	0.213885	1.358
1587	gi|179955	catechol-O-methyltransferase	34	13	21	0.213885	1.368
1588	gi|113428394	PREDICTED: Homo sapiens plasticity-related gene 2 (PRG2). mRNA	13	4	9	0.213978	2.259
1589	gi|13124696	CAPB_HUMAN F-actin capping protein beta subunit (CapZ beta)	47	20	27	0.214082	1.378
1590	gi|6679189	P24B [Homo sapiens]	20	7	13	0.214181	1.86
1591	gi|4505904	Homo sapiens phosphomannomutase 1 (PMM1). mRNA	19	6	13	0.214252	1.519
1592	gi|33337980	MSTP089 [Homo sapiens]	35	14	21	0.214458	1.588
1593	gi|1709301	amyloid precursor-like protein 1 [Homo sapiens]	35	15	20	0.214458	1.489
1594	gi|55749916	Homo sapiens DEP domain containing 5 (DEPDC5); transcript variant 1; mRNA	14	4	10	0.214844	1.393
1595	gi|34147640	Homo sapiens elaC homolog 2 (E. coli) (ELAC2); mRNA	15	5	10	0.214854	3.81
1596	NM_001008657	Homo sapiens Treacher Collins-Franceschetti syndrome 1 (TCOF1)	10	3	7	0.214995	3.369
1597	gi|30583357	kinesin-like 4 [Homo sapiens]	39	16	23	0.215022	1.406
1598	gi|31645	glyceraldehyde-3-phosphate dehydrogenase [Homo sapiens]	37	16	21	0.215065	1.538
1599	gi|40807091	GANAB protein [Homo sapiens]	38	15	23	0.21512	1.303
1600	gi|17999539	DEAH (Asp-Glu-Ala-His) box polypeptide 38 [Homo sapiens]	38	15	23	0.21512	1.38
1601	gi|34335231	Homo sapiens creatine kinase. brain (CKB). mRNA	28	11	17	0.215629	1.672
1602	gi|61364145	kinetochore associated 2 [Homo sapiens]	31	12	19	0.215723	1.532
1603	gi|13376797	Homo sapiens chromosome 2 open reading frame 44 (C2orf44). mRNA	26	9	17	0.215938	1.48
1604	gi|34785048	RPS6 protein [Homo sapiens]	26	9	17	0.215938	1.371
1605	gi|38013966	TKT protein [Homo sapiens]	42	18	24	0.216149	1.458
1606	gi|32967304	Homo sapiens coenzyme Q6 homolog; monooxygenase (S. cerevisiae) (COQ6); transcript variant 1; mRNA	23	8	15	0.216719	1.587
1607	gi|22902269	Intergral membrane protein 1 [Mus musculus]	23	8	15	0.216719	1.533
1608	gi|15530256	FLJ12571 protein	23	8	15	0.216719	1.56
1609	gi|2981764	F Chain F- Cypa Complexed With Hvgpia	23	8	15	0.216719	1.481
1610	gi|47940619	IK protein [Homo sapiens]	23	8	15	0.216725	2.129
1611	gi|39654744	A Chain A- X-Ray Structure Of Human Gankyrin	32	11	21	0.216897	1.219
1612	gi|38014278	TUB3 protein	32	13	19	0.216897	1.886
1613	NM_013442	Homo sapiens stomatin (EPB72)-like 2 (STOML2). mRNA	36	14	22	0.217172	1.488
1614	gi|21620132	NFKB1 protein [Homo sapiens]	46	20	26	0.217387	1.365
1615	gi|30583223	signal sequence receptor- delta (translocon-associated protein delta) [Homo sapiens]	29	11	18	0.217538	1.557
1616	gi|26353710	unnamed protein product [Mus musculus]	43	19	24	0.217767	1.414
1617	gi|21328448	tyrosine 3-monooxygenase/tryptophan 5-monooxygenase activation protein- beta polypeptide [Homo sapiens]	28	10	18	0.218107	1.456
1618	gi|55769518	inositol hexakisphosphate kinase 1 isoform 2 [Homo sapiens]	4	3	1	0.218384	0.033
1619	gi|56181386	Homo sapiens STIP1 homology and U-box containing protein 1 (STUB1). mRNA	27	9	18	0.218426	1.402
1620	gi|5729852	guanine nucleotide-binding protein- beta-5 subunit isoform a [Homo sapiens]	27	10	17	0.218426	1.505
1621	gi|21264330	mindbomb homolog 2	27	10	17	0.218426	1.506
1622	gi|11493459	AF130117_36 PRO2619 [Homo sapiens]	47	20	27	0.218542	1.358
1623	gi|16740571	PPP1R9B protein [Homo sapiens]	34	13	21	0.218596	1.368
1624	gi|25187967	mitochondrial Rho 2	17	5	12	0.218645	1.425
1625	gi|13096544	A Chain A- Crystal Structure Of Human Class I Alpha1-2-Mannosidase	41	17	24	0.218952	1.43
1626	gi|48734721	Ribosomal protein S2	21	7	14	0.219073	1.564
1627	gi|15214959	Eukaryotic translation initiation factor 4E [Homo sapiens]	21	7	14	0.219073	1.597
1628	gi|34335231	Homo sapiens creatine kinase. brain (CKB). mRNA	21	7	14	0.219073	1.585
1629	gi|49868	put. beta-actin (aa 27-375) [Mus musculus]	21	7	14	0.219073	1.569
1630	gi|30583597	ribosomal protein L8 [Homo sapiens]	35	14	21	0.219147	1.536
1631	gi|20149570	RAS guanyl releasing protein 2 isoform 1 [Homo sapiens]	36	15	21	0.219515	1.554
1632	064019_019_B18	no blast result	5	1	4	0.219533	8.752
1633	gi|4503580	Homo sapiens erythrocyte membrane protein band 4.9 (dematin) (EPB49). mRNA	5	1	4	0.219533	7.754
1634	gi|62750346	Homo sapiens histone deacetylase 5 (HDAC5). transcript variant 1. mRNA	5	1	4	0.219533	7.399
1635	gi|89886487	Homo sapiens synaptic vesicle glycoprotein 2B (SV2B); mRNA	5	1	4	0.219533	7.567
1636	gi|30181235	Homo sapiens copine II (CPNE2); mRNA	5	1	4	0.219533	7.225
1637	gi|55925576	insulin-like growth factor binding protein 2; 36kDa [Homo sapiens]	5	1	4	0.219533	6.569
1638	gi|50301238	glutathione reductase [Homo sapiens]	5	1	4	0.219533	6.351
1639	gi|119588217	hypothetical protein LOC283174 [Homo sapiens]	5	1	4	0.219533	6.044
1640	gi|149274624	limb bud and heart development homolog [Homo sapiens]	5	1	4	0.219533	5.051
1641	gi|10441982	AF218026_1 unknown [Homo sapiens]	39	16	23	0.219621	1.254
1642	gi|21464122	Homo sapiens methyl-CpG binding domain protein 3 (MBD3) mRNA	8	2	6	0.219786	1.825
1643	gi|20270302	Homo sapiens ras homolog gene family; member T2 (RHOT2); mRNA	8	2	6	0.219799	2.736
1644	gi|30583433	interferon- alpha-inducible protein (clone IFI-15K)	19	6	13	0.219859	1.641
1645	gi|47229885	unnamed protein product [Tetraodon nigroviridis]	13	4	9	0.220463	2.049
1646	gi|10435513	unnamed protein product [Homo sapiens]	49	23	26	0.220557	1.455
1647	gi|7513077	P1.11659_5 [Homo sapiens]	31	11	20	0.220569	1.429
1648	gi|1504002	similar to a human major CRK-binding protein DOCK180.	45	19	26	0.220641	1.546
1649	gi|40807453	Homo sapiens zinc finger protein 133 (ZNF133). mRNA	22	8	14	0.220758	1.849
1650	gi|33303973	membrane protein- palmitoylated 1- 55kDa [synthetic construct]	40	16	24	0.221668	1.292
1651	gi|7434497	JC5871 6-phosphofructo-2-kinase (EC 2.7.1.105) / fructose-2- 6-bisphosphate 2-phosphatase (EC 3.1.3.46) - human	48	21	27	0.221854	1.397
1652	gi|4501853	acetyl-Coenzyme A acyltransferase 1 [Homo sapiens]	46	20	26	0.221907	1.435
1653	gi|31455459	putative NFkB activating protein [Homo sapiens]	29	10	19	0.222498	1.333
1654	gi|129387	P85A_HUMAN Phosphatidylinositol 3-kinase regulatory alpha subunit (PI3-kinase p85-alpha subunit) (PtdIns-3-kinase p85-alpha) (PI3K)	33	12	21	0.222656	1.249
1655	gi|33286422	pyruvate kinase 3 isoform 2 [Homo sapiens]	47	20	27	0.223068	1.369
1656	gi|5453579	bone morphogenetic protein 1 isoform 3 precursor [Homo sapiens]	28	10	18	0.223124	1.174
1657	gi|12669910	Homo sapiens E2F transcription factor 1 (E2F1). mRNA	16	5	11	0.223144	1.633
1658	gi|39992627	Nbea protein [Mus musculus]	34	13	21	0.223381	1.455
1659	gi|12231878	copine I [Homo sapiens]	25	9	16	0.223408	1.589
1660	gi|50346004	Homo sapiens phosphofructokinase; liver (PFKL); transcript variant 1; mRNA	25	9	16	0.223408	1.528
1661	gi|82617635	Homo sapiens cytoplasmic FMR1 interacting protein 2 (CYFIP2); transcript variant 2; mRNA	27	10	17	0.2235	1.516
1662	gi|23510447	Homo sapiens MCM5 minichromosome maintenance deficient 5; cell division cycle 46 (S. cerevisiae) (MCM5); mRNA	27	10	17	0.2235	1.37
1663	gi|11346331	T47150 hypothetical protein DKFZp547P193.1 - human (fragment)	30	11	19	0.224121	1.554
1664	gi|12652709	NCK adaptor protein 2- isoform A [Homo sapiens]	32	12	20	0.224165	1.413
1665	gi|40226177	X-ray repair cross complementing protein 1 [Homo sapiens]	32	12	20	0.224165	1.355
1666	gi|4758304	protein disulfide isomerase-associated 4	36	15	21	0.224256	1.747
1667	gi|8922866	Homo sapiens chromosome 6 open reading frame 64 (C6orf64); mRNA	17	6	11	0.224569	2.54
1668	gi|14149778	Homo sapiens chromosome 1 open reading frame 160 (C1orf160) mRNA	20	7	13	0.225292	2.073
1669	gi|21956639	ankyrin repeat and BTB (POZ) domain containing 2 [Homo sapiens]	31	12	19	0.225491	1.466
1670	gi|32189394	ATP synthase- H+ transporting- mitochondrial F1 complex- beta subunit precursor [Homo sapiens]	24	9	15	0.225545	1.619
1671	gi|28189917	similar to polyubiquitin [Bos taurus]	19	6	13	0.22557	1.634
1672	gi|1655596	ribosomal protein L31 [Homo sapiens]	19	6	13	0.22557	1.528
1673	gi|13177775	Minichromosome maintenance deficient protein 5 [Homo sapiens]	51	23	28	0.226756	1.32
1674	gi|14290488	Phosphoribosyl pyrophosphate synthetase-associated protein 1 [Homo sapiens]	43	18	25	0.22697	1.386
1675	gi|20149616	Homo sapiens neural proliferation. differentiation and control. 1 (NPDC1). mRNA	13	4	9	0.22707	1.777
1676	gi|91718898	Homo sapiens mitogen-activated protein kinase 3 (MAPK3); transcript variant 1; mRNA	13	4	9	0.227079	2.322
1677	gi|39794200	HUWE1 protein [Homo sapiens]	15	5	10	0.22725	2.187
1678	gi|551450	splicing factor SF3a60 [Homo sapiens]	33	13	20	0.227537	1.377
1679	gi|30583117	damage-specific DNA binding protein 2- 48kDa [Homo sapiens]	29	10	19	0.227538	1.544
1680	gi|53832010	Homo sapiens calcium channel; voltage-dependent; alpha 1H subunit (CACNA1H); transcript variant 2; mRNA	29	10	19	0.227538	1.839
1681	gi|135412	TBA2_MOUSE Tubulin alpha-2 chain (Alpha-tubulin 2)	42	19	23	0.227675	1.388
1682	gi|83641890	Homo sapiens glyceraldehyde-3-phosphate dehydrogenase (GAPDH) mRNA	8	2	6	0.227925	2.554
1683	gi|48976060	Homo sapiens acyl-Coenzyme A dehydrogenase family; member 10 (ACAD10); mRNA	34	13	21	0.228241	1.37
1684	gi|37550270	Homo sapiens chromosome 5 genomic contig. reference assembly	18	6	12	0.228301	2.003
1685	gi|49065528	UBAP1 [Homo sapiens]	44	20	24	0.22848	1.83
1686	gi|34304357	Homo sapiens nuclear factor of kappa light polypeptide gene enhancer in B-cells inhibitor-like 2 (NFKBIL2) mRNA	27	10	17	0.228658	1.459
1687	gi|47578121	Homo sapiens armadillo repeat containing; X-linked 3 (ARMCX3); transcript variant 3; mRNA	25	9	16	0.228683	1.479
1688	gi|25453472	eukaryotic translation elongation factor 1 delta isoform 2 [Homo sapiens]	35	14	21	0.228747	1.483
1689	gi|29791451	Homo sapiens chromosome 2 genomic contig; reference assembly	36	19	17	0.229074	0.929
1690	gi|51464637	Homo sapiens chromosome 5 genomic contig. reference assembly	16	5	11	0.229293	1.643
1691	gi|32129198	Homo sapiens cytokine induced protein 29 kDa (CIP29). mRNA	16	5	11	0.2293	0.874
1692	gi|16579885	ribosomal protein L4 [Homo sapiens]	4	3	1	0.229546	0.245
1693	gi|51473210	Homo sapiens chromosome 16 genomic contig. reference assembly	5	1	4	0.229588	4.636
1694	gi|34335279	Homo sapiens proteasome (prosome; macropain) 26S subunit; non-ATPase; 7 (Mov34 homolog) (PSMD7); mRNA	5	1	4	0.229609	7.983
1695	gi|20149616	Homo sapiens neural proliferation differentiation and control 1 (NPDC1) mRNA	5	1	4	0.229609	7.22
1696	gi|7661727	Homo sapiens mitogen-activated protein-binding protein-interacting protein (MAPBPIP); mRNA	5	1	4	0.229609	6.863
1697	gi|13904863	Homo sapiens cytochrome P450 family 27 subfamily A polypeptide 1 (CYP27A1) nuclear gene encoding mitochondrial protein mRNA	5	1	4	0.229609	5.539
1698	gi|112363070	hsp70-interacting protein [Homo sapiens]	5	1	4	0.229609	5.128
1699	gi|134142817	es1 protein isoform Ib precursor [Homo sapiens]	5	1	4	0.229609	5.104
1700	gi|34335231	Homo sapiens creatine kinase; brain (CKB); mRNA	5	1	4	0.229609	5.302
1701	gi|13129000	meteorin; glial cell differentiation regulator [Homo sapiens]	5	1	4	0.229609	4.77
1702	gi|88853069	vitronectin precursor [Homo sapiens]	5	1	4	0.229609	4.5
1703	gi|62526046	Homo sapiens zinc finger protein 638 (ZNF638). transcript variant 1. mRNA	5	1	4	0.229609	4.47
1704	gi|14043070	heterogeneous nuclear ribonucleoprotein A1 isoform b [Homo sapiens]	10	3	7	0.229674	2.885
1705	gi|28948351	Chain A- Class Ii Fructose 1-6-Bisphosphate Aldolase With Cadmium (Not Zinc) In The Active Site	52	23	29	0.229762	1.291
1706	gi|229900	Elongation Factor Tu (Domain I) - Guanosine Diphosphate Complex	42	18	24	0.230032	1.442
1707	gi|45439300	Homo sapiens zinc finger protein 238 (ZNF238). transcript variant 2. mRNA	21	7	14	0.230175	2.294
1708	gi|113411825	PREDICTED: Homo sapiens similar to Cyclin-L2 (Paneth cell-enhanced expression protein). transcript variant 1 (LOC727877). mRNA	21	7	14	0.230175	1.703
1709	gi|48255950	Homo sapiens ATPase; Ca++ transporting; plasma membrane 2 (ATP2B2); transcript variant 1; mRNA	28	11	17	0.230804	1.204
1710	gi|4501841	alanyl-tRNA synthetase [Homo sapiens]	44	19	25	0.230826	1.394
1711	gi|4507947	tyrosyl-tRNA synthetase- tyrosyl-tRNA synthetase- tyrosyl tRNA ligase	24	9	15	0.230923	2.463
1712	gi|82524843	Homo sapiens multiple EGF-like-domains 6 (MEGF6). mRNA	20	7	13	0.230999	1.672
1713	gi|83641890	Homo sapiens glyceraldehyde-3-phosphate dehydrogenase (GAPDH). mRNA	20	7	13	0.230999	1.731
1714	gi|50402817	ribosomal protein S3a [Felis catus]	46	20	26	0.231149	1.118
1715	gi|90903236	Homo sapiens glutathione peroxidase 4 (phospholipid hydroperoxidase) (GPX4) transcript variant 1 mRNA	19	6	13	0.231386	1.601
1716	gi|40807483	Homo sapiens p53 and DNA damage regulated 1 (PDRG1). mRNA	19	6	13	0.231386	1.586
1717	gi|28175536	Plxnb1 protein [Mus musculus]	19	7	12	0.231386	3.267
1718	gi|20149675	EF hand domain family- member D2 [Homo sapiens]	38	16	22	0.231609	1.36
1719	gi|83641890	Homo sapiens glyceraldehyde-3-phosphate dehydrogenase (GAPDH). mRNA	30	12	18	0.231682	1.625
1720	gi|17505192	Homo sapiens wingless-type MMTV integration site family; member 7B (WNT7B); mRNA	22	8	14	0.231747	1.824
1721	gi|59850762	uveal autoantigen with coiled-coil domains and ankyrin repeats isoform 1 [Homo sapiens]	52	22	30	0.232077	0.964
1722	gi|40252318	mammalian unc13-4	33	13	20	0.232495	1.557
1723	gi|30582607	Rho GDP dissociation inhibitor (GDI) alpha	12	4	8	0.232505	2.757
1724	NM_002228	Homo sapiens jun oncogene (JUN). mRNA	23	8	15	0.232891	1.68
1725	gi|14210504	adaptor-related protein complex 1- mu 1 subunit [Homo sapiens].	23	8	15	0.232891	1.471
1726	gi|4504041	guanine nucleotide binding protein (G protein)- alpha inhibiting activity polypeptide 2 [Homo sapiens]	34	13	21	0.233175	1.432
1727	gi|203997	elongation factor 2	48	20	28	0.23339	1.382
1728	gi|12597655	centromere protein H [Homo sapiens]	28	10	18	0.233405	1.388
1729	gi|24159119	B Chain B- Binary Complex Of Human Glutathione-Dependent Formaldehyde Dehydrogenase With Nad(H)	28	10	18	0.233405	0.668
1730	gi|42490994	Unknown (protein for MGC:87455) [Homo sapiens]	24	8	16	0.233645	1.321
1731	gi|19584428	ak635e03 hypothetical protein [Homo sapiens]	24	8	16	0.233645	0.943
1732	gi|5174431	ribosomal protein L10 [Homo sapiens]	35	14	21	0.233658	1.473
1733	gi|33598938	Homo sapiens scavenger receptor class F; member 2 (SCARF2); transcript variant 1; mRNA	27	10	17	0.2339	1.612
1734	gi|42716311	aryl hydrocarbon receptor nuclear translocator-like isoform a	37	14	23	0.234078	1.348
1735	gi|4826724	zygin 1 isoform 1	37	15	22	0.234078	1.39
1736	gi|30585211	Homo sapiens CDC37 cell division cycle 37 homolog (S. cerevisiae) [synthetic construct]	45	20	25	0.234587	1.354
1737	gi|50086623	Homo sapiens integrator complex subunit 4 (INTS4). mRNA	16	5	11	0.235562	1.761
1738	gi|30582311	immunoglobulin (CD79A) binding protein 1	34	12	22	0.23567	1.349
1739	gi|41872349	periphilin 1 isoform 4 [Homo sapiens]	34	14	20	0.23567	1.055
1740	gi|30583205	ubiquitin specific protease 14 (tRNA-guanine transglycosylase) [Homo sapiens]	48	21	27	0.235747	1.216
1741	gi|16950626	Homo sapiens adaptor-related protein complex 1; sigma 1 subunit (AP1S1); transcript variant 1; mRNA	21	7	14	0.235874	1.574
1742	gi|42476326	Homo sapiens SH3-domain GRB2-like 1 (SH3GL1). mRNA	21	7	14	0.23588	1.701
1743	gi|12224840	hypothetical protein [Homo sapiens]	28	11	17	0.236027	1.616
1744	gi|15277711	translation elongation factor 1 alp	51	22	29	0.236041	1.128
1745	gi|46389553	Homo sapiens endosulfine alpha (ENSA). transcript variant 4. mRNA	8	2	6	0.236249	1.303
1746	gi|32425799	MYO9B protein	8	2	6	0.236262	2.129
1747	gi|52632376	Homo sapiens melanoma antigen family D 1 (MAGED1) transcript variant 2 mRNA	8	2	6	0.236262	2.411
1748	gi|15079238	Alanyl-tRNA synthetase [Homo sapiens]	36	14	22	0.236426	1.32
1749	gi|38112373	thyroid hormone receptor interactor 3 [Pan troglodytes]	43	19	24	0.236447	1.464
1750	gi|12803957	WD repeat domain 6 protein- isoform 2 [Homo sapiens]	38	16	22	0.236482	1.509
1751	gi|15214962	cathepsin L [synthetic construct]	32	13	19	0.236662	1.549
1752	gi|11056030	protocadherin gamma subfamily A- 2 isoform 1 precursor	20	7	13	0.236809	1.764
1753	gi|92859661	Homo sapiens phospholipase A2. group IVB (cytosolic) (PLA2G4B). mRNA	20	7	13	0.236809	1.632
1754	gi|12652909	DDX50 protein [Homo sapiens]	47	21	26	0.237047	1.227
1755	gi|30581146	Homo sapiens proteasome (prosome. macropain) inhibitor subunit 1 (PI31) (PSMF1). transcript variant 1. mRNA	10	3	7	0.237287	3.628
1756	gi|18390331	G elongation factor- mitochondrial 1 [Homo sapiens]	29	10	19	0.237862	2.607
1757	gi|31417274	DDX19 protein [Homo sapiens]	48	20	28	0.238122	1.451
1758	gi|41872527	diacylglycerol kinase zeta isoform 3 [Homo sapiens]	39	15	24	0.238721	1.539
1759	gi|15620829	KIAA1885 protein [Homo sapiens]	39	16	23	0.238721	1.387
1760	gi|55661755	tripeptidyl peptidase II [Homo sapiens]	52	23	29	0.239119	1.217
1761	gi|4884156	hypothetical protein [Homo sapiens]	30	11	19	0.239423	1.515
1762	gi|21619733	SHMT2 protein [Homo sapiens]	25	9	16	0.239497	1.497
1763	gi|34875163	similar to sacsin [Rattus norvegicus]	12	4	8	0.239604	2.863
1764	gi|205830906	RecName: Full=Rho guanine nucleotide exchange factor 2; AltName: Full=Guanine nucleotide exchange factor H1; Short=GEF-H1; AltName: Full=Microtubule-regulated Rho-GEF; AltName: Full=Proliferating cell nucleolar antigen p40	5	1	4	0.239988	4.068
1765	gi|47519562	reticulon 4 isoform E [Homo sapiens]	5	1	4	0.240009	7.777
1766	gi|68299771	Homo sapiens tubulin. beta 2A (TUBB2A). mRNA	5	1	4	0.240009	6.42
1767	gi|116241344	RecName: Full=Probable rRNA-processing protein EBP2; AltName: Full=EBNA1-binding protein 2; AltName: Full=Nucleolar protein p40	5	1	4	0.240009	14.836
1768	gi|83716023	Homo sapiens kinesin family member 21B (KIF21B) mRNA	5	1	4	0.240009	4.286
1769	gi|50557645	Homo sapiens zinc finger. FYVE domain containing 27 (ZFYVE27). transcript variant 1. mRNA	5	1	4	0.240009	3.334
1770	gi|73622128	Homo sapiens caspase 6; apoptosis-related cysteine peptidase (CASP6); transcript variant alpha; mRNA	5	1	4	0.240009	2.931
1771	gi|88942318	Homo sapiens chromosome 1 genomic contig reference assembly	5	1	4	0.240009	2.726
1772	gi|16553100	unnamed protein product [Homo sapiens]	15	5	10	0.240141	2.068
1773	gi|21616937	alpha 2-3-sialyltransferase IV type A2+18 [Homo sapiens]	61	29	32	0.240276	0.873
1774	gi|4758055	Homo sapiens CREB binding protein (Rubinstein-Taybi syndrome) (CREBBP). mRNA	18	6	12	0.240374	1.773
1775	gi|10433559	unnamed protein product	46	20	26	0.240661	1.262
1776	gi|12751481	spermatogenesis associated- serine-rich 2 [Homo sapiens]	13	4	9	0.240724	2.243
1777	gi|2134743	S62894 alpha-syntrophin - human	31	12	19	0.24073	1.4
1778	gi|12597634	Homo sapiens B-cell CLL/lymphoma 11B (zinc finger protein) (BCL11B) transcript variant 2 mRNA	13	4	9	0.240733	3.738
1779	gi|642241	p53 [Homo sapiens]	31	11	20	0.240735	1.245
1780	gi|52630439	Homo sapiens FK506 binding protein 8 38kDa (FKBP8) mRNA	21	7	14	0.241672	1.526
1781	gi|31580553	plasticity related gene 2 [Homo sapiens]	21	12	9	0.241678	1.055
1782	gi|62898990	protein tyrosine phosphatase- non-receptor type 6 isoform 1 variant	42	17	25	0.242077	1.37
1783	gi|2150046	26S proteasome subunit 9 [Homo sapiens]	53	24	29	0.24214	1.138
1784	gi|20177883	FETA_PANTR Alpha-fetoprotein precursor (Alpha-fetoglobulin) (Alpha-1-fetoprotein)	33	13	20	0.242638	1.311
1785	gi|50811906	Homo sapiens dihydropyrimidinase-like 2 (DPYSL2); mRNA	33	14	19	0.242638	1.653
1786	gi|4507895	vimentin	20	7	13	0.242721	1.727
1787	gi|2648023	cICF0811.6 (chromosome 6 open reading frame 11 (BING4)) [Homo sapiens]	48	22	26	0.24292	1.32
1788	gi|1082872	S49172 translation initiation factor eIF-4 gamma - human (fragment)	40	17	23	0.243277	1.421
1789	gi|5457337	poly(ADP-ribosyl) polymerase-2 [Homo sapiens]	19	6	13	0.243336	1.422
1790	gi|39644771	HNRPDL protein [Homo sapiens]	19	7	12	0.243336	2.019
1791	gi|39645205	NOMO3 protein [Homo sapiens]	39	16	23	0.243674	1.08
1792	gi|4758638	peroxiredoxin 6 [Homo sapiens]	35	14	21	0.243702	1.395
1793	gi|15080229	CDA02 protein [Homo sapiens]	52	23	29	0.243898	1.277
1794	gi|31077184	Mitochondrial ribosomal protein S23 [Homo sapiens]	49	22	27	0.243901	1.272
1795	gi|13375983	mitochondrial glutamate carrier 1 [Homo sapiens]	38	15	23	0.243925	1.38
1796	gi|21464122	Homo sapiens methyl-CpG binding domain protein 3 (MBD3). mRNA	28	10	18	0.244017	1.421
1797	gi|45593144	gastrulation brain homeo box 2 [Homo sapiens]	37	16	21	0.244019	1.531
1798	gi|3249632	bridging-integrator protein-1 isoform BIN1-10	23	8	15	0.244136	1.626
1799	gi|5834566	CHGB [Homo sapiens]	23	8	15	0.244136	1.56
1800	gi|23503040	ARME_HUMAN ARMET protein precursor (Arginine-rich protein)	23	8	15	0.244136	1.531
1801	NM_020967	Homo sapiens nuclear receptor coactivator 5 (NCOA5). mRNA	23	9	14	0.244136	1.852
1802	gi|32879999	nucleobindin 1 [Homo sapiens]	45	19	26	0.244225	1.292
1803	gi|30582613	plexin B2 [Homo sapiens]	42	18	24	0.244538	1.402
1804	gi|23958133	Tubulin- beta- 2 [Homo sapiens]	42	18	24	0.244538	1.329
1805	gi|7657427	Origin recognition complex subunit 6 [Homo sapiens]	24	8	16	0.244764	1.424
1806	gi|6912238	peroxiredoxin 5 isoform a precursor [Homo sapiens]	8	2	6	0.244813	1.767
1807	gi|21361097	DNAJC25-GNG10 protein [Homo sapiens]	8	2	6	0.244813	1.854
1808	gi|60498972	Homo sapiens myelin transcription factor 1-like (MYT1L); mRNA	8	2	6	0.244813	1.739
1809	NM_003130	Homo sapiens sorcin (SRI). transcript variant 1. mRNA	25	10	15	0.245037	1.842
1810	gi|19702127	P-Rex1 protein [Homo sapiens]	31	12	19	0.245967	1.544
1811	gi|19743925	protein tyrosine phosphatase- receptor type- sigma isoform 4 precursor [Homo sapiens]	31	12	19	0.245967	1.442
1812	gi|41055203	Homo sapiens kinesin 2 (KNS2). transcript variant 2. mRNA	43	18	25	0.2462	1.399
1813	gi|2136462	PC4158 ribosomal protein S3a - cat (fragment)	47	20	27	0.246705	1.119
1814	gi|19913369	transducin beta-like 3	47	21	26	0.246705	1.359
1815	gi|8922436	hypothetical protein FLJ10466- EF-hand domain containing 1 [Homo sapiens]	12	4	8	0.246855	2.603
1816	gi|4885584	Homo sapiens SUMO-1 activating enzyme subunit 1 (SAE1); mRNA	12	4	8	0.246864	3.278
1817	gi|30582917	leucine proline-enriched proteoglycan (leprecan) 1 [Homo sapiens]	42	17	25	0.247016	1.349
1818	gi|119597916	hCG1820887 [Homo sapiens]	30	12	18	0.247345	1.613
1819	gi|50345985	Homo sapiens ATP synthase H+ transporting mitochondrial F1 complex beta polypeptide (ATP5B) nuclear gene encoding mitochondrial protein mRNA	21	7	14	0.247569	1.433
1820	gi|18497288	latent transforming growth factor beta binding protein 3 [Homo sapiens]	41	18	23	0.247711	1.429
1821	gi|21749550	unnamed protein product [Homo sapiens]	26	9	17	0.247757	1.338
1822	gi|28189917	similar to polyubiquitin [Bos taurus]	26	9	17	0.247757	1.37
1823	gi|41406095	Homo sapiens DEAH (Asp-Glu-Ala-His) box polypeptide 38 (DHX38) mRNA	13	4	9	0.247764	1.903
1824	gi|156416005	COMM domain containing 9 isoform 1 [Homo sapiens]	33	13	20	0.247825	1.659
1825	gi|13357210	NudC domain containing 3 [Homo sapiens]	29	11	18	0.248512	1.455
1826	gi|37221177	nudix (nucleoside diphosphate linked moiety X)-type motif 11 [Homo sapiens]	39	15	24	0.248699	1.279
1827	gi|12232384	Homo sapiens COP9 constitutive photomorphogenic homolog subunit 7B (Arabidopsis) (COPS7B). mRNA	20	7	13	0.248736	1.638
1828	gi|14670374	Homo sapiens stathmin-like 3 (STMN3). mRNA	20	7	13	0.248736	1.494
1829	gi|12655061	Succinate dehydrogenase complex- subunit A- flavoprotein- precursor [Homo sapiens]	49	21	28	0.248771	1.353
1830	gi|34785019	FBL protein [Homo sapiens]	37	15	22	0.249099	1.496
1831	NM_001281	Homo sapiens cytoskeleton associated protein 1 (CKAP1). mRNA	17	6	11	0.249409	2.007
1832	gi|4930291	Human Muscle Fructose R430-Bisphosphate Aldolase Complexed With Fructose 1-6-Bisphosphate	42	18	24	0.249513	1.394
1833	gi|5902034	nuclear phosphoprotein similar to S. cerevisiae PWP1 [Homo sapiens]	32	12	20	0.249644	1.424
1834	gi|21489973	non-SMC element 1 homolog [Homo sapiens]	50	22	28	0.249663	1.321
1835	NM_001034025	Homo sapiens endoplasmic reticulum protein 29 (ERP29)	23	8	15	0.2499	1.768
1836	gi|14495685	Unknown (protein for IMAGE:3534054) [Homo sapiens]	44	19	25	0.250218	1.426
1837	gi|825671	B23 nucleophosmin (280 AA) [Homo sapiens]	44	19	25	0.250218	1.391
1838	gi|45439302	zinc finger protein 238 isoform 1- zinc finger protein C2H2-171 [Homo sapiens]	48	21	27	0.250245	1.516
1839	gi|3182899	ACTB_SALSA Actin- cytoplasmic 1 (Beta-actin)	24	8	16	0.250461	1.308
1840	gi|5912131	hypothetical protein [Homo sapiens]	51	22	29	0.250468	1.328
1841	gi|16905511	Homo sapiens ribosomal protein large P1 (RPLP1) transcript variant 1 mRNA	5	1	4	0.250737	2.606
1842	gi|5802969	Homo sapiens AFG3 ATPase family gene 3-like 2 (yeast) (AFG3L2) nuclear gene encoding mitochondrial protein mRNA	5	1	4	0.250737	2.74
1843	gi|89031690	Homo sapiens chromosome 10 genomic contig reference assembly	5	1	4	0.250737	2.663
1844	gi|42516565	ubiquitin specific protease 33 isoform 2 [Homo sapiens]	5	1	4	0.250737	2.659
1845	gi|34147459	Homo sapiens coiled-coil domain containing 102A (CCDC102A) mRNA	5	1	4	0.250737	2.55
1846	gi|217416379	heterogeneous nuclear ribonucleoprotein L-like isoform 2 [Homo sapiens]	5	1	4	0.250737	2.438
1847	gi|89057698	Homo sapiens chromosome 19 genomic contig alternate assembly (based on Celera assembly)	5	1	4	0.250737	2.44
1848	gi|113417263	PREDICTED: Homo sapiens endothelial cell-specific molecule 2 (ECSM2); mRNA	5	1	4	0.250737	1.971
1849	gi|30353785	PTPRM protein [Homo sapiens]	43	18	25	0.25118	1.642
1850	gi|47682987	ADH5 protein [Homo sapiens]	42	17	25	0.252027	0.999
1851	gi|21411495	CTNNA1 protein [Homo sapiens]	50	23	27	0.252125	1.323
1852	gi|30173087	PEL1_HUMAN Probable aminopeptidase NPEPL1 (Aminopeptidase-like 1)	28	11	17	0.252195	1.581
1853	gi|15830162	putative ATP-binding component of a transport system [Escherichia coli O157:H7]	32	13	19	0.252299	1.52
1854	gi|14165469	ribosomal protein S15a [Homo sapiens]	44	20	24	0.25272	1.318
1855	gi|33386693	poly(A) binding protein interacting protein 1 isoform 2 [Homo sapiens]	30	12	18	0.252727	1.467
1856	gi|34855930	similar to mKIAA0241 protein [Rattus norvegicus]	55	25	30	0.25291	1.146
1857	gi|31712022	hypothetical protein [Homo sapiens]	46	19	27	0.252935	1.095
1858	gi|7524353	Homo sapiens dimethylarginine dimethylaminohydrolase 2 (DDAH2). mRNA	10	3	7	0.253007	3.304
1859	064019_019_H16	no blast result	4	3	1	0.253072	0.445
1860	gi|51476482	hypothetical protein [Homo sapiens]	40	17	23	0.253342	1.627
1861	gi|4557808	Homo sapiens ornithine aminotransferase (gyrate atrophy) (OAT); nuclear gene encoding mitochondrial protein; mRNA	24	9	15	0.25335	2.162
1862	gi|4757805	Homo sapiens chromosome 16 open reading frame 7 (C16orf7); mRNA	24	9	15	0.25335	1.679
1863	gi|77917603	Homo sapiens ubiquitin-binding protein homolog (UBPH) mRNA	8	2	6	0.253565	1.012
1864	gi|39573729	Homo sapiens family with sequence similarity 39. member B (FAM39B). mRNA	21	7	14	0.253566	1.46
1865	gi|17388802	Homo sapiens phosphoribosylaminoimidazole carboxylase; phosphoribosylaminoimidazole succinocarboxamide synthetase (PAICS); mRNA	21	8	13	0.253573	1.878
1866	gi|50428923	Homo sapiens carbohydrate sulfotransferase 10 (CHST10). mRNA	8	2	6	0.253578	1.669
1867	gi|57863311	Homo sapiens uridine-cytidine kinase 1-like 1 (UCKL1); mRNA	34	13	21	0.253667	1.321
1868	gi|21284400	FMNL1 protein [Homo sapiens]	29	11	18	0.25396	1.472
1869	gi|26638657	mitochondrial ribosomal protein L20 [Homo sapiens]	29	11	18	0.25396	1.426
1870	gi|48257098	VCP protein [Homo sapiens]	35	14	21	0.254046	1.475
1871	gi|306890	chaperonin (HSP60)	36	13	23	0.254238	1.257
1872	gi|62020217	TPR protein	42	18	24	0.254558	1.4
1873	gi|4557839	phosphomannomutase 2	42	18	24	0.254558	1.361
1874	gi|51100959	RUN and TBC1 domain containing 1 [Homo sapiens]	20	7	13	0.254854	1.682
1875	gi|2851522	mitogen-activated protein kinase 12 [Homo sapiens]	22	8	14	0.254877	1.549
1876	NM_006796	Homo sapiens AFG3 ATPase family gene 3-like 2 (yeast) (AFG3L2)	13	4	9	0.254955	1.827
1877	gi|620110	beta-Coat protein [Homo sapiens]	32	12	20	0.254974	1.268
1878	gi|55741844	Homo sapiens valyl-tRNA synthetase like (VARSL); mRNA	32	14	18	0.254974	1.676
1879	gi|28207853	unnamed protein product [Homo sapiens]	16	5	11	0.255101	1.718
1880	gi|10439217	unnamed protein product [Homo sapiens]	16	5	11	0.255101	1.551
1881	gi|7657121	Homo sapiens gem (nuclear organelle) associated protein 4 (GEMIN4); mRNA	48	21	27	0.255214	1.274
1882	gi|6857798	Homo sapiens progesterone receptor membrane component 1 (PGRMC1); mRNA	27	10	17	0.255717	1.457
1883	gi|26344686	unnamed protein product [Mus musculus]	23	8	15	0.255758	1.396
1884	gi|6912382	fracture callus 1 homolog [Homo sapiens]	23	8	15	0.255758	1.435
1885	gi|40807453	Homo sapiens zinc finger protein 133 (ZNF133). mRNA	17	6	11	0.255908	1.933
1886	gi|21739948	hypothetical protein [Homo sapiens]	34	14	20	0.256314	1.521
1887	gi|37544588	Homo sapiens chromosome 17 genomic contig; reference assembly	25	10	15	0.256387	1.649
1888	gi|1335009	44kDa protein kinase [Homo sapiens]	47	20	27	0.256634	1.286
1889	gi|50731041	PREDICTED: similar to sacsin [Gallus gallus]	53	24	29	0.256782	1.296
1890	gi|21707496	LARP protein [Homo sapiens]	41	16	25	0.25786	0.604
1891	gi|31616083	dJ382I10.6.1 (novel protein similar to arginyl-tRNA synthetase (arginine-tRNA ligase- EC 6.1.1.19) variant 1) [Homo sapiens]	41	17	24	0.25786	1.262
1892	gi|63497678	Homo sapiens chromosome 1 open reading frame 131 (C1orf131) mRNA	8	5	3	0.258042	0.293
1893	gi|2506246	SPTB1_MOUSE Spectrin beta chain- erythrocyte (Beta-I spectrin)	30	12	18	0.25819	1.517
1894	gi|56181386	Homo sapiens STIP1 homology and U-box containing protein 1 (STUB1). mRNA	34	13	21	0.25898	1.24
1895	gi|15277503	ACTB protein [Homo sapiens]	26	9	17	0.259058	1.188
1896	gi|74048536	Homo sapiens praja 1 (PJA1). transcript variant 2. mRNA	18	6	12	0.259315	1.45
1897	gi|14585861	hypothetical protein SB139 [Homo sapiens]	36	15	21	0.259494	1.537
1898	gi|1942723	Chain C- Elongation Factor Complex Ef-TuEF-Ts From Escherichia Coli	21	7	14	0.259664	1.399
1899	gi|33469978	vesicle transport-related protein isoform b [Homo sapiens]	11	7	4	0.260177	1.015
1900	gi|16198390	Chromosome 17 open reading frame 25 [Homo sapiens].	48	21	27	0.26025	1.242
1901	gi|7657247	frame_1 MPP616L16 frame_1 616l16 Kv channel interacting protein 1 [Homo sapiens]	28	10	18	0.260563	1.389
1902	gi|21361734	hypothetical protein LOC55683 isoform b [Homo sapiens]	20	7	13	0.261076	1.77
1903	gi|3402185	X-Ray Crystal Structure Of The Human Galectin-3 Carbohydrate Recognition Domain (Crd) At 2.1 Angstrom Resolution	40	18	22	0.261079	1.488
1904	gi|45219787	Ribosomal protein S3a [Homo sapiens]	43	18	25	0.261352	1.074
1905	gi|31317297	inhibitor of DNA binding 1 isoform b [Homo sapiens]	5	1	4	0.261796	0.44
1906	gi|78482615	Homo sapiens general transcription factor IIIC; polypeptide 2; beta 110kDa (GTF3C2); transcript variant 1; mRNA	16	5	11	0.261847	1.529
1907	gi|94538321	Homo sapiens hydroxyacylglutathione hydrolase (HAGH); transcript variant 1; mRNA	16	5	11	0.261855	0.415
1908	NM_021009	Homo sapiens ubiquitin C (UBC)	26	10	16	0.261939	1.715
1909	gi|133254	ROA1_HUMAN Heterogeneous nuclear ribonucleoprotein A1 (Helix-destabilizing protein) (Single-strand binding protein) (hnRNP core protein A1)	19	7	12	0.262064	1.757
1910	gi|18390348	Homo sapiens ribosomal protein L7a (RPL7A) mRNA	19	6	13	0.262071	1.28
1911	gi|58331234	Homo sapiens centaurin; delta 3 (CENTD3); mRNA	24	10	14	0.26213	2.064
1912	gi|18553252	PREDICTED: hypothetical protein BC007901 [Homo sapiens]	25	9	16	0.262196	1.528
1913	gi|31621303	sideroflexin 3 [Homo sapiens]	25	9	16	0.262196	1.113
1914	gi|22960728	C2H2 zinc finger protein ZFF29b [Homo sapiens]	44	18	26	0.262901	1.262
1915	gi|12644190	EPB2_HUMAN Ephrin type-B receptor 2 precursor (Tyrosine-protein kinase receptor EPH-3) (DRT) (Receptor protein-tyrosine kinase HEK5) (ERK)	32	13	19	0.263115	1.62
1916	gi|31652251	hypothetical protein LOC51244 [Homo sapiens]	33	13	20	0.263849	2.055
1917	gi|20072753	Unknown (protein for IMAGE:5113784) [Homo sapiens]	33	13	20	0.263849	1.391
1918	gi|2781202	A Chain A- Three-Dimensional Structure Of Human Electron Transfer Flavoprotein To 2.1 A Resolution	45	20	25	0.264328	1.419
1919	gi|1220311	elongation factor-1 alpha	50	22	28	0.264688	1.395
1920	gi|21756739	unnamed protein product	35	14	21	0.264692	1.433
1921	gi|22095395	bifunctional phosphopantetheine adenylyl transferase / dephospho CoA kinase [Homo sapiens]	54	25	29	0.264905	1.264
1922	gi|18490293	Similar to ephrin B3 [Homo sapiens]	29	11	18	0.265104	1.458
1923	gi|46592990	Homo sapiens GRIP1 associated protein 1 (GRIPAP1); transcript variant 1; mRNA	24	9	15	0.265105	1.405
1924	gi|14030861	paraneoplastic neuronal antigen MA1 [Homo sapiens]	48	21	27	0.265355	1.324
1925	gi|37059754	Homo sapiens ATP binding domain 3 (ATPBD3); mRNA	18	6	12	0.265859	0.767
1926	gi|50820	unnamed protein product [Mus musculus]	32	12	20	0.265869	1.368
1927	gi|25453079	K1115_HUMAN Protein KIAA1115	53	24	29	0.266878	1.279
1928	gi|15801139	hypothetical protein Z1652 [Escherichia coli O157:H7 EDL933]	53	24	29	0.266878	1.185
1929	gi|21070955	Homo sapiens component of oligomeric golgi complex 4 (COG4); mRNA	22	8	14	0.267025	1.533
1930	gi|33457311	hypothetical protein MGC5987 [Homo sapiens]	34	14	20	0.267094	1.418
1931	gi|33186852	TPA: kinesin light chain 1B- KLC1B [Homo sapiens]	38	16	22	0.267236	1.375
1932	gi|5729828	FLN29 gene product [Homo sapiens]	50	23	27	0.267251	1.295
1933	gi|1421614	F Chain F- Nucleoside Triphosphate- Nucleoside Diphosphate Mol_id: 1	36	14	22	0.267519	0.877
1934	gi|94538369	Homo sapiens zuotin related factor 1 (ZRF1) mRNA	44	18	26	0.268096	1.273
1935	gi|40788956	KIAA0111 [Homo sapiens]	44	20	24	0.268096	1.431
1936	gi|22550298	MTA1S [Homo sapiens]	44	20	24	0.268096	1.388
1937	gi|11322184	bA269H4.1 (KIAA1415 protein) [Homo sapiens]	41	17	24	0.268294	1.32
1938	gi|13236584	Homo sapiens fibronectin type III and SPRY domain containing 1 (FSD1); mRNA	17	6	11	0.269265	1.912
1939	gi|40254826	Homo sapiens nascent-polypeptide-associated complex alpha polypeptide (NACA). mRNA	10	3	7	0.269451	2.433
1940	NM_001040134	Homo sapiens paralemmin (PALM). transcript variant 2. mRNA	10	3	7	0.269463	3.487
1941	gi|40548389	dickkopf homolog 3 precursor [Homo sapiens]	39	17	22	0.269521	1.484
1942	gi|34098945	Homo sapiens Y box binding protein 1 (YBX1). mRNA	12	4	8	0.269523	2.72
1943	gi|118498364	dapper 1 isoform 2 [Homo sapiens]	13	4	9	0.269742	1.793
1944	gi|93141038	Homo sapiens nuclear respiratory factor 1 (NRF1); transcript variant 2; mRNA	13	4	9	0.269751	3.685
1945	gi|34098945	Homo sapiens Y box binding protein 1 (YBX1). mRNA	13	4	9	0.269751	1.641
1946	gi|31542292	chaperonin containing TCP1- subunit 3 (gamma) [Homo sapiens]	51	23	28	0.270645	1.278
1947	IPI00295684.1	keratin 10 [Homo sapiens]	29	11	18	0.270801	1.362
1948	gi|42740903	MTERF domain containing 2 [Homo sapiens]	8	2	6	0.271759	1.649
1949	gi|94721349	Homo sapiens islet cell autoantigen 1 69kDa (ICA1) transcript variant 2 mRNA	8	2	6	0.271759	1.043
1950	gi|61744459	Homo sapiens WD repeat domain 5 (WDR5); transcript variant 1; mRNA	18	6	12	0.272509	1.66
1951	gi|10436280	unnamed protein product [Homo sapiens]	38	16	22	0.272618	1.296
1952	gi|3114502	Pkci-Substrate Analog	38	16	22	0.272618	1.35
1953	gi|4506013	protein phosphatase 1- regulatory subunit 7 [Homo sapiens]	36	14	22	0.272962	1.297
1954	gi|62088552	Drebrin-like protein variant **	22	8	14	0.273246	1.632
1955	gi|83656775	Homo sapiens eukaryotic translation elongation factor 2 (EEF2) mRNA	22	8	14	0.273246	1.631
1956	gi|12859239	unnamed protein product [Mus musculus]	22	8	14	0.273246	1.406
1957	gi|30909244	ischemia/reperfusion inducible protein transcript variant 2 [Homo sapiens]	41	16	25	0.273618	1.229
1958	gi|56550050	Homo sapiens ubiquitin specific peptidase 39 (USP39). mRNA	26	10	16	0.273681	1.494
1959	gi|44890577	PPP1R2 protein [Homo sapiens]	26	10	16	0.273681	1.353
1960	gi|14165466	polypyrimidine tract-binding protein 1 isoform c [Homo sapiens]	20	7	13	0.273834	1.599
1961	gi|1552242	hRlf beta subunit (p102 protein) [Homo sapiens]	23	8	15	0.273902	1.369
1962	gi|7705480	Homo sapiens ubiquitin-fold modifier conjugating enzyme 1 (UFC1). mRNA	23	9	14	0.273902	2.722
1963	gi|14249926	STK40 protein [Homo sapiens]	49	21	28	0.274139	1.365
1964	gi|14250401	actin	24	8	16	0.27417	1.251
1965	gi|68161512	Homo sapiens cyclic AMP-regulated phosphoprotein 21 kD (ARPP-21) transcript variant 1 mRNA	15	5	10	0.274624	2.027
1966	gi|23397429	dendritic cell protein [Homo sapiens]	33	13	20	0.274921	1.46
1967	NM_007158	Homo sapiens cold shock domain containing E1. RNA-binding (CSDE1). transcript variant 2. mRNA	33	14	19	0.274921	1.717
1968	gi|26249935	Elongation factor Tu [Escherichia coli CFT073]	34	13	21	0.275381	1.276
1969	gi|29421172	KIAA0445 protein [Homo sapiens]	37	15	22	0.275607	1.386
1970	gi|33150630	S-phase protein [Homo sapiens]	37	16	21	0.275607	1.416
1971	gi|2119059	PC4159 ribosomal protein S4 - cat (fragment)	48	21	27	0.27577	1.214
1972	gi|1477787	suppressor of hairless protein 2 [Xenopus laevis]	48	21	27	0.27577	1.224
1973	gi|83523747	Homo sapiens hypothetical protein FLJ13305 (FLJ13305) mRNA	17	6	11	0.276108	1.006
1974	NM_032251	Homo sapiens coiled-coil domain containing 88 (CCDC88). mRNA	17	6	11	0.276108	1.665
1975	gi|54112408	Homo sapiens chromosome 19 open reading frame 10 (C19orf10); mRNA	11	3	8	0.276264	1.158
1976	gi|21619086	Upstream of NRAS- isoform 2 [Homo sapiens]	32	12	20	0.277081	1.374
1977	gi|17386088	ras effector-like protein	13	4	9	0.277357	1.646
1978	gi|37537720	Homo sapiens UDP-Gal:betaGal beta 1;3-galactosyltransferase polypeptide 6 (B3GALT6); mRNA	12	4	8	0.277397	2.572
1979	gi|47519746	Homo sapiens mitogen-activated protein kinase 11 (MAPK11). mRNA	10	3	7	0.277942	3.724
1980	gi|40807483	Homo sapiens p53 and DNA damage regulated 1 (PDRG1). mRNA	10	3	7	0.277942	2.134
1981	gi|17149845	Homo sapiens FK506 binding protein 3. 25kDa (FKBP3). mRNA	10	3	7	0.277942	1.713
1982	gi|51491231	hypothetical protein [Homo sapiens]	38	16	22	0.278073	1.378
1983	gi|21361099	CGG triplet repeat binding protein 1- p20-CGG binding protein [Homo sapiens]	42	17	25	0.278137	1.492
1984	gi|20988575	WD repeat-containing protein 1- isoform 2 [Homo sapiens]	42	17	25	0.278137	1.364
1985	gi|181549	dihydrodiol dehydrogenase	42	19	23	0.278137	1.421
1986	gi|200246	pyruvate carboxylase	36	14	22	0.278481	1.258
1987	gi|30583189	zinc finger protein 183 (RING finger- C3HC4 type) [Homo sapiens]	41	17	24	0.279014	1.364
1988	gi|34098945	Homo sapiens Y box binding protein 1 (YBX1). mRNA	6	4	2	0.279928	0.345
1989	gi|4508021	zinc finger protein 259 [Homo sapiens]	23	8	15	0.28014	1.447
1990	gi|21361647	S-adenosylhomocysteine hydrolase-like 1 [Homo sapiens]	25	10	15	0.280167	1.604
1991	gi|31542292	chaperonin containing TCP1- subunit 3 (gamma) [Homo sapiens]	30	12	18	0.280858	1.516
1992	gi|13477275	GLUD2 protein [Homo sapiens]	37	15	22	0.281132	1.285
1993	gi|22749513	hypothetical protein LOC255758 [Homo sapiens]	37	16	21	0.281132	1.622
1994	gi|15928941	CXXC finger 1 (PHD domain) [Homo sapiens]	35	13	22	0.281229	1.274
1995	gi|340219	vimentin [Homo sapiens].	44	19	25	0.281391	1.406
1996	gi|48734733	Eukaryotic translation elongation factor 1 alpha 1 [Homo sapiens].	46	20	26	0.281453	1.3
1997	gi|113412087	PREDICTED: Homo sapiens syndecan 3 (N-syndecan); transcript variant 2 (SDC3); mRNA	17	6	11	0.283084	1.753
1998	gi|27894319	interleukin 1 receptor antagonist isoform 1 precursor >gnl interleukin 1 receptor antagonist isoform 1 precursor	24	9	15	0.283444	1.533
1999	gi|12654583	Ribosomal protein P0 [Homo sapiens]	24	9	15	0.283444	1.52
[truncated: 2,013 more rows]

## Sheet: Luminex
Rank	GI Accession	Name	# pos. Samples Low Inflammation	# pos. Samples High Inflammation	Discrimination High/Low pValue	Fold Change
1	gi|148539872	acetyl-CoA acetyltransferase, cytosolic isoform 1 [Homo sapiens]	0	1	0.00097958	-2.04758
2	gi|34500319	NifU-like protein HIRIP5 [Homo sapiens]	4	16	0.00144107	2.34474
3	gi|119593683	protein kinase C and casein kinase substrate in neurons 2, isoform CRA_a [Homo sapiens]	4	0	0.00214558	-1.25926
4	gi|156105689	methylmalonyl-CoA mutase, mitochondrial precursor [Homo sapiens]	1	10	0.00257585	1.65266
5	gi|119594966	spectrin, beta, non-erythrocytic 2, isoform CRA_b [Homo sapiens]	12	5	0.00344615	-2.85602
6	gi|156416003	succinate dehydrogenase [ubiquinone] flavoprotein subunit, mitochondrial isoform 1 [Homo sapiens]	13	6	0.00352551	-3.84182
7	gi|156105689	methylmalonyl-CoA mutase, mitochondrial precursor [Homo sapiens]	0	7	0.00448316	1.5941
8	gi|14249672	protein phosphatase 1 regulatory subunit 16A [Homo sapiens]	6	16	0.00467556	1.94686
9	gi|6102903	hypothetical protein, partial [Homo sapiens]	0	1	0.00588486	1.29207
10	gi|190358517	ras-related protein Rab-11B [Homo sapiens]	1	4	0.00642474	1.36547
11	gi|34500319	NifU-like protein HIRIP5 [Homo sapiens]	3	14	0.00655734	1.9798
12	gi|167466201	WAS protein family homolog 1 [Homo sapiens]	4	1	0.00727222	-1.23077
13	gi|4689156	unr protein [Homo sapiens]	5	11	0.00758301	2.35435
14	gi|10047351	KIAA1637 protein, partial [Homo sapiens]	9	4	0.00806385	-3.1235
15	gi|122939157	gem-associated protein 4 [Homo sapiens]	0	0	0.00854873	1.21569
16	gi|10047227	KIAA1576 protein, partial [Homo sapiens]	8	5	0.0085662	-2.28082
17	gi|60218897	YY1-associated factor 2 isoform 2 [Homo sapiens]	0	1	0.00857018	1.45631
18	gi|115430229	meiotic recombination protein REC8 homolog [Homo sapiens]	24	16	0.00927085	-2.4198
19	gi|71565154	alcohol dehydrogenase class-3 [Homo sapiens]	0	0	0.00977399	-1.08571
20	gi|110624774	C-type mannose receptor 2 precursor [Homo sapiens]	1	3	0.00986375	1.45589
21	gi|3776243	cystathionine beta-synthase minor isoform [Homo sapiens]	0	2	0.0100612	1.22902
22	gi|21693134	KIAA1994 protein, partial [Homo sapiens]	0	1	0.0102612	-1.76499
23	gi|4506929	endophilin-A2 isoform 1 [Homo sapiens]	4	2	0.0104685	-2.07275
24	gi|51477715	Homo sapiens mannosidase, alpha, class 2A, member 2 (MAN2A2), mRNA	0	0	0.0106758	1.26266
25	gi|151101459	serine/threonine-protein phosphatase 6 regulatory subunit 1 [Homo sapiens]	2	11	0.0113275	1.84096
26	gi|145199237	RNA exonuclease 1 homolog [Homo sapiens]	1	0	0.012666	1.1211
27	gi|4501885	actin, cytoplasmic 1 [Homo sapiens]	0	0	0.0127088	1.11936
28	gi|22027622	TNF receptor-associated factor 4 [Homo sapiens]	0	0	0.0127366	1.28122
29	gi|4502549	calmodulin isoform 2 [Homo sapiens]	0	1	0.0129811	1.22752
30	gi|32699045	Parkinson disease 7 domain-containing protein 1 precursor [Homo sapiens]	1	1	0.0134926	-1.26786
31	gi|4505819	phosphatidylinositol 5-phosphate 4-kinase type-2 beta [Homo sapiens]	1	1	0.0142764	1.42857
32	gi|4758020	ciliary neurotrophic factor [Homo sapiens]	0	0	0.0142951	-1.28079
33	gi|21750024	unnamed protein product [Homo sapiens]	1	3	0.0145694	-1.9662
34	gi|112877	RecName: Full=Alpha-1-acid glycoprotein 1; Short=AGP 1; AltName: Full=Orosomucoid-1; Short=OMD 1; Flags: Precursor	0	0	0.0147632	-1.19697	0
35	gi|158259677	unnamed protein product [Homo sapiens]	1	2	0.0148519	1.6005
36	gi|249371	laminin receptor homolog, partial [Homo sapiens]	0	1	0.0151161	1.41345
37	gi|5454048	semaphorin-3C precursor [Homo sapiens]	2	3	0.0151271	1.40588
38	gi|62912476	lethal(2) giant larvae protein homolog 1 [Homo sapiens]	1	1	0.0151307	1.34154
39	gi|156616308	SET and MYND domain-containing protein 4 [Homo sapiens]	2	4	0.0157224	1.61776
40	gi|47458031	TPA_exp: transcriptional regulator [Homo sapiens]	0	6	0.0160143	1.20811
41	gi|55749577	ADP/ATP translocase 1 [Homo sapiens]	0	0	0.0163187	1.2638
42	gi|112382249	Homo sapiens spectrin, beta, non-erythrocytic 1 (SPTBN1), transcript variant 1, mRNA	0	4	0.0166296	1.5585
43	gi|29337296	melanoma-associated antigen D4 isoform 2 [Homo sapiens]	0	1	0.0166322	1.53177
44	gi|4503101	cysteine and glycine-rich protein 2 [Homo sapiens]	0	0	0.0179171	1.29615
45	gi|224028288	Homo sapiens tetratricopeptide repeat domain 28 (TTC28), mRNA	0	5	0.0179267	1.3928
46	gi|195976807	retinol-binding protein 1 isoform a [Homo sapiens]	0	0	0.0181791	1.08062
47	gi|23510448	DNA replication licensing factor MCM5 [Homo sapiens]	4	12	0.0182627	2.23605
48	gi|24497437	Homo sapiens interleukin 12B (IL12B), mRNA	0	0	0.0194134	-1.11389
49	gi|156602653	neuronal-specific septin-3 isoform B [Homo sapiens]	4	2	0.020021	-1.48295
50	gi|22202633	prefoldin subunit 5 isoform alpha [Homo sapiens]	4	6	0.0203745	1.34328
51	gi|18543329	26S proteasome non-ATPase regulatory subunit 9 isoform 1 [Homo sapiens]	7	3	0.0211508	-1.98633
52	gi|78000156	translation initiation factor eIF-2B subunit delta isoform 3 [Homo sapiens]	0	0	0.0215218	1.14009
53	gi|51473210	Homo sapiens chromosome 16 genomic contig, reference assembly	3	2	0.0215375	-1.42563
54	gi|104487295	receptor-type tyrosine-protein phosphatase S isoform 3 precursor [Homo sapiens]	0	0	0.0219096	1.1725
55	gi|19353009	Similar to Elongation factor 2b, partial [Homo sapiens]	1	1	0.0223406	-1.32658
56	gi|27436920	C-Jun-amino-terminal kinase-interacting protein 4 isoform 3 [Homo sapiens]	0	0	0.0227778	1.07407
57	gi|194385682	unnamed protein product [Homo sapiens]	0	0	0.0244087	1.21009
58	gi|46195789	RAB40C, member RAS oncogene family [Homo sapiens]	0	0	0.0244155	1.23232
59	gi|4507953	14-3-3 protein zeta/delta [Homo sapiens]	0	0	0.0248084	-1.10345
60	gi|35046	NF-M [Homo sapiens]	4	2	0.0248744	-1.29095
61	gi|3264861	eukaryotic translation initiation factor eIF3, p35 subunit [Homo sapiens]	17	26	0.0252896	1.94448
62	gi|11545920	protein lin-7 homolog B isoform 1 [Homo sapiens]	2	0	0.0253177	-1.24244
63	gi|194377248	unnamed protein product [Homo sapiens]	0	0	0.0257323	-1.18952
64	gi|63252871	Homo sapiens breast cancer 1, early onset (BRCA1), transcript variant 1, mRNA	0	0	0.0262016	-1.13869
65	gi|1296607	clathrin-associated protein [Homo sapiens]	0	0	0.0263219	1.04837
66	gi|20070228	nucleobindin-1 precursor [Homo sapiens]	1	0	0.0266563	-1.2766
67	gi|5902121	Homo sapiens spectrin, beta, non-erythrocytic 2 (SPTBN2), mRNA	9	5	0.0276536	-1.67435
68	gi|4507111	beta-synuclein [Homo sapiens]	1	1	0.028131	1
69	gi|62088150	activated RNA polymerase II transcription cofactor 4 variant, partial [Homo sapiens]	0	0	0.028648	-1.26437
70	gi|194388056	unnamed protein product [Homo sapiens]	0	0	0.0288649	-1.08202
71	gi|34533842	unnamed protein product [Homo sapiens]	0	0	0.0291372	-1.09435
72	gi|18543329	26S proteasome non-ATPase regulatory subunit 9 isoform 1 [Homo sapiens]	12	5	0.0291488	-1.79547
73	gi|4506013	protein phosphatase 1 regulatory subunit 7 isoform 1 [Homo sapiens]	0	1	0.0291508	1.32061
74	gi|42740903	transcription termination factor 4, mitochondrial [Homo sapiens]	0	1	0.029667	1.23724
75	gi|39780552	protein VAC14 homolog [Homo sapiens]	1	1	0.0301832	1.22437
76	gi|16877071	ATP synthase, H+ transporting, mitochondrial F1 complex, gamma polypeptide 1 [Homo sapiens]	0	1	0.0306529	-1.07278
77	gi|55770846	catenin alpha-2 isoform 1 [Homo sapiens]	1	1	0.0312407	-1.43689
78	gi|24308388	pre-rRNA-processing protein TSR2 homolog [Homo sapiens]	0	0	0.0317557	1.2
79	gi|194272142	unconventional myosin-IXb isoform 2 [Homo sapiens]	0	1	0.0323362	1.36743
80	gi|50428925	tubulin-folding cofactor B isoform 1 [Homo sapiens]	5	4	0.0328857	-1.66465
81	gi|4503101	cysteine and glycine-rich protein 2 [Homo sapiens]	0	0	0.0334517	1.12903
82	gi|209862859	DEP domain-containing protein 5 isoform 3 [Homo sapiens]	6	2	0.0346284	-1.32262
83	gi|4508007	zinc finger protein 174 isoform a [Homo sapiens]	0	1	0.0364446	1.13421
84	gi|13027812	somatotropin isoform 1 precursor [Homo sapiens]	0	1	0.0370443	1.21696
85	gi|181969	elongation factor 2, partial [Homo sapiens]	0	0	0.0375928	1.17021
86	gi|189055073	unnamed protein product [Homo sapiens]	0	0	0.0382878	-1.23491
87	gi|119623742	discoidin domain receptor family, member 1, isoform CRA_c [Homo sapiens]	1	1	0.0383203	1.20926
88	gi|110618253	DNA-directed RNA polymerase, mitochondrial precursor [Homo sapiens]	0	1	0.0383273	1.25624
89	gi|12056465	rRNA 2'-O-methyltransferase fibrillarin [Homo sapiens]	2	1	0.0389393	-1.42692
90	gi|187828416	Homo sapiens MyoD family inhibitor (MDFI), transcript variant 3, mRNA	5	10	0.0389581	1.73313
91	gi|105990539	neurofilament light polypeptide [Homo sapiens]	25	23	0.0395409	-1.72598
92	gi|4501885	actin, cytoplasmic 1 [Homo sapiens]	0	0	0.0395622	-1.14197
93	gi|4502025	5-aminolevulinate synthase, nonspecific, mitochondrial isoform 1 precursor [Homo sapiens]	1	2	0.0396334	-1.31646
94	gi|4758138	probable ATP-dependent RNA helicase DDX5 [Homo sapiens]	3	1	0.0402633	-1.20581
95	gi|54300702	ubiquitin C splice variant [Homo sapiens]	0	0	0.0409262	-1.19638
96	gi|61676187	Homo sapiens HECT, UBA and WWE domain containing 1 (HUWE1), mRNA	0	0	0.0415591	1.06349
97	gi|3646128	thioredoxin-like protein [Homo sapiens]	19	12	0.0416375	-2.00179
98	gi|4506913	beta-sarcoglycan [Homo sapiens]	1	2	0.0416546	1.36164
99	gi|30520329	glycerol-3-phosphate acyltransferase 4 [Homo sapiens]	0	0	0.0419903	1.06061
100	gi|21359925	Homo sapiens high mobility group 20A (HMG20A), mRNA	0	0	0.0427934	-1.08049
101	gi|4757756	annexin A2 isoform 2 [Homo sapiens]	0	2	0.043046	1.08182
102	gi|4757768	rho GDP-dissociation inhibitor 1 isoform a [Homo sapiens]	1	0	0.0437702	-1.13901
103	gi|17646146	B lymphocyte activation-related protein [Homo sapiens]	5	11	0.0444867	2.05592
104	gi|14249875	ARAP1 protein, partial [Homo sapiens]	0	0	0.0451718	1.09946
105	gi|553301	GDP dissociation inhibitor, partial [Homo sapiens]	0	0	0.0451925	1.19453
106	gi|5031741	dnaJ homolog subfamily A member 2 [Homo sapiens]	5	8	0.0452183	2.11085
107	gi|14165264	protein NDRG4 isoform 1 [Homo sapiens]	2	2	0.045947	-1.25418
108	gi|119606162	STIP1 homology and U-box containing protein 1, isoform CRA_a [Homo sapiens]	14	7	0.0467067	-2.65676
109	gi|157738649	neurofilament medium polypeptide isoform 1 [Homo sapiens]	26	24	0.0472534	-1.7297
110	gi|119608262	SH3-domain GRB2-like endophilin B2, isoform CRA_b [Homo sapiens]	3	1	0.0475036	-1.46979
111	gi|114796626	monocarboxylate transporter 3 [Homo sapiens]	0	0	0.0479272	1.12
112	gi|190156	beta-polymerase [Homo sapiens]	3	1	0.0482713	-1.34189
113	gi|4502201	ADP-ribosylation factor 1 [Homo sapiens]	0	0	0.0497997	-1.12987
114	gi|193786113	unnamed protein product [Homo sapiens]	0	0	0.0498244	-1.44715
115	gi|23110944	proteasome subunit alpha type-6 isoform a [Homo sapiens]	1	1	0.0498354	-1.60377
116	gi|4507949	14-3-3 protein beta/alpha [Homo sapiens]	0	0	0.0505699	-1.07862
117	gi|4507183	speckle-type POZ protein [Homo sapiens]	1	1	0.0506458	1.13928
118	gi|91718902	histone-lysine N-methyltransferase 2C [Homo sapiens]	0	1	0.0506624	1.87342
119	gi|4758250	ephrin-B2 precursor [Homo sapiens]	0	0	0.0512993	1.07692
120	gi|119628449	triple functional domain (PTPRF interacting), isoform CRA_a [Homo sapiens]	14	10	0.0522602	-3.51122
121	gi|15779083	Chromosome 19 open reading frame 36 [Homo sapiens]	4	3	0.0523111	1.31589
122	gi|148806891	hypothetical protein LOC54906 [Homo sapiens]	3	3	0.0531577	-1.52619
123	gi|194097323	enoyl-CoA hydratase, mitochondrial [Homo sapiens]	0	2	0.0539668	1.29044
124	gi|167466201	WAS protein family homolog 1 [Homo sapiens]	1	1	0.0539956	-1.16299
125	gi|4758756	nucleosome assembly protein 1-like 1 isoform 1 [Homo sapiens]	1	7	0.0548563	1.8287
126	gi|56181387	E3 ubiquitin-protein ligase CHIP isoform a [Homo sapiens]	10	4	0.0548679	-2
127	gi|1545952	herpesvirus associated ubiquitin-specific protease (HAUSP) [Homo sapiens]	0	0	0.0554228	1.04762
128	gi|189308	nucleobindin [Homo sapiens]	0	0	0.0556255	-1.15694
129	gi|150010639	ubiquitin carboxyl-terminal hydrolase 22 [Homo sapiens]	0	0	0.0557283	1.28375
130	gi|93204871	netrin-4 precursor [Homo sapiens]	0	0	0.0563746	1.12
131	gi|38201625	eukaryotic translation initiation factor 4 gamma 1 isoform 3 [Homo sapiens]	0	0	0.0565229	-1.08947
132	gi|13775198	SH3 domain-binding glutamic acid-rich-like protein 3 [Homo sapiens]	2	8	0.056603	1.31509
133	gi|87578392	microtubule-associated protein 2 isoform 2 [Homo sapiens]	4	0	0.056609	-1.45766
134	gi|289547669	ras-related protein Rab-40C isoform b [Homo sapiens]	0	0	0.0566179	1.27248
135	gi|154146191	heat shock protein HSP 90-alpha isoform 2 [Homo sapiens]	14	10	0.0574922	-1.61811
136	gi|1749794	serine/threonine protein kinase [Homo sapiens]	1	7	0.0575162	1.2403
137	gi|12232385	COP9 signalosome complex subunit 7b isoform b [Homo sapiens]	1	0	0.0575191	-1.36277
138	gi|33356547	DNA replication licensing factor MCM2 [Homo sapiens]	2	9	0.0575251	1.76565
139	gi|163659901	insulin-like growth factor I isoform 2 precursor [Homo sapiens]	0	0	0.0575251	1.13226
140	gi|5454090	translocon-associated protein subunit delta isoform 2 precursor [Homo sapiens]	0	0	0.0577102	-1.07143
141	gi|4506667	60S acidic ribosomal protein P0 [Homo sapiens]	0	0	0.0583598	1.16666
142	gi|28336	mutant beta-actin (beta'-actin) [Homo sapiens]	5	9	0.0584414	1.62848
143	gi|27545326	SWI/SNF-related matrix-associated actin-dependent regulator of chromatin subfamily B member 1 isoform a [Homo sapiens]	0	0	0.0586987	-1.06054
144	gi|3646128	thioredoxin-like protein [Homo sapiens]	20	14	0.0593025	-2.72793
145	gi|148747351	protein kinase C and casein kinase substrate in neurons protein 2 isoform A [Homo sapiens]	4	0	0.0593117	-1.22168
146	gi|13375618	delta(24)-sterol reductase precursor [Homo sapiens]	1	3	0.0593178	1.52689
147	gi|56181387	E3 ubiquitin-protein ligase CHIP isoform a [Homo sapiens]	13	7	0.0593453	-2.93643
148	gi|116805327	methylcrotonoyl-CoA carboxylase subunit alpha, mitochondrial isoform 1 precursor [Homo sapiens]	4	0	0.0593483	-1.35416
149	gi|50363233	Homo sapiens kallikrein-related peptidase 2 (KLK2), transcript variant 1, mRNA	0	0	0.0601931	-1.13523
150	gi|17389394	Similar to stromal antigen 1, partial [Homo sapiens]	9	16	0.0602578	2.35354
151	gi|12060857	serologically defined breast cancer antigen NY-BR-99 [Homo sapiens]	0	3	0.0602855	1.22973
152	gi|153791372	dual specificity protein kinase CLK3 isoform b [Homo sapiens]	1	1	0.0602947	1.35923
153	gi|74136559	ERI1 exoribonuclease 3 isoform 1 [Homo sapiens]	1	0	0.0611945	1.09924
154	gi|16041802	NUCB1 protein [Homo sapiens]	0	0	0.0612069	-1.20833
155	gi|4884171	hypothetical protein, partial [Homo sapiens]	0	1	0.0612162	1.2336
156	gi|110611218	ribosome-binding protein 1 [Homo sapiens]	0	1	0.0612256	1.35185
157	gi|14591909	60S ribosomal protein L5 [Homo sapiens]	0	1	0.0612287	1.22695
158	gi|15617199	histone H2A type 3 [Homo sapiens]	0	0	0.0621527	1.11755
159	gi|41393547	neuroblastoma-amplified sequence [Homo sapiens]	8	5	0.0621809	-1.56702
160	gi|17646146	B lymphocyte activation-related protein [Homo sapiens]	6	13	0.0621935	2.55358
161	gi|10047104	SS18-like protein 2 [Homo sapiens]	2	0	0.0631327	-1.31618
162	gi|18043079	Nucleoporin 133kDa [Homo sapiens]	0	0	0.0631549	1.16695
163	gi|119574078	guanine nucleotide binding protein (G protein), beta polypeptide 2-like 1, isoform CRA_b [Homo sapiens]	0	1	0.0631612	1.15034
164	gi|114155142	nucleoprotein TPR [Homo sapiens]	5	10	0.065102	1.431
165	gi|4092058	proteasome subunit HSPC [Homo sapiens]	2	0	0.0671809	-1.30674
166	gi|28416431	GTPase IMAP family member 2 [Homo sapiens]	0	0	0.0681658	-1.27541
167	gi|10434650	unnamed protein product [Homo sapiens]	1	2	0.0682022	1.09767
168	gi|45827771	enhancer of mRNA-decapping protein 4 [Homo sapiens]	0	0	0.0682188	1.29114
169	gi|4757900	calreticulin precursor [Homo sapiens]	2	1	0.0682221	1.65836
170	gi|119624777	EF-hand domain (C-terminal) containing 1, isoform CRA_c [Homo sapiens]	0	1	0.0692331	-1.08681
171	gi|5174447	guanine nucleotide-binding protein subunit beta-2-like 1 [Homo sapiens]	4	5	0.0692465	1.5792
172	gi|27544931	zinc finger and SCAN domain-containing protein 21 [Homo sapiens]	2	6	0.0692532	1.6549
173	gi|33356547	DNA replication licensing factor MCM2 [Homo sapiens]	2	8	0.0692565	1.72616
174	gi|6715600	golgin subfamily A member 4 isoform 2 [Homo sapiens]	13	8	0.0702836	-1.50655
175	gi|118421087	DBH-like monooxygenase protein 1 precursor [Homo sapiens]	1	0	0.0703139	1.2848
176	gi|28178832	isocitrate dehydrogenase [NADP], mitochondrial isoform 1 precursor [Homo sapiens]	1	3	0.0703308	1.27291
177	gi|105990539	neurofilament light polypeptide [Homo sapiens]	20	17	0.0712181	-1.42879
178	gi|14211540	putative helicase MOV-10 isoform 1 [Homo sapiens]	1	7	0.0714016	1.3627
179	gi|63252910	DDB1- and CUL4-associated factor 6 isoform b [Homo sapiens]	11	18	0.072335	3.81804
180	gi|1549383	Jun activation domain binding protein [Homo sapiens]	3	2	0.0724789	-1.1962
181	gi|123279982	WD repeat domain 46, partial [Homo sapiens]	5	4	0.0724926	-1.4
182	gi|4757756	annexin A2 isoform 2 [Homo sapiens]	0	1	0.0724926	1.31014
183	gi|22027484	Homo sapiens RAS, dexamethasone-induced 1 (RASD1), mRNA	0	0	0.0734037	-1.05287
184	gi|37552371	Homo sapiens chromosome 19 genomic contig, GRCh37.p13 Primary Assembly	1	0	0.0735592	-1.15066
185	gi|28336	mutant beta-actin (beta'-actin) [Homo sapiens]	1	3	0.0735765	1.7
186	gi|12653523	EIF3C protein [Homo sapiens]	0	0	0.0754188	-1.07893
187	gi|190610006	zinc finger protein 671 [Homo sapiens]	0	1	0.0757598	1.12308
188	gi|4505753	phosphoglycerate mutase 1 [Homo sapiens]	8	13	0.075795	1.36428
189	gi|27545315	translational activator of cytochrome c oxidase 1 [Homo sapiens]	5	11	0.0758055	1.62217
190	gi|6598323	rab GDP dissociation inhibitor beta isoform 1 [Homo sapiens]	0	0	0.0767952	-1.10465
191	gi|24308257	synaptic vesicle membrane protein VAT-1 homolog-like [Homo sapiens]	17	13	0.0769335	-1.47432
192	gi|194382690	unnamed protein product [Homo sapiens]	5	10	0.0769441	1.7577
193	gi|20070166	potassium voltage-gated channel subfamily F member 1 [Homo sapiens]	0	0	0.076976	-1.14702
194	gi|166235178	PDZ and LIM domain protein 3 isoform b [Homo sapiens]	0	0	0.0780395	-1.13689
195	gi|58331171	T-complex protein 1 subunit zeta isoform b [Homo sapiens]	1	5	0.0781074	1.1761
196	gi|87578395	Homo sapiens microtubule-associated protein 2 (MAP2), transcript variant 1, mRNA	7	4	0.0781324	-1.68582
197	gi|2224667	KIAA0363, partial [Homo sapiens]	7	6	0.0793065	-1.7311
198	gi|10864047	epidermal growth factor receptor substrate 15-like 1 isoform 2 [Homo sapiens]	1	1	0.0793065	-1.30047
199	gi|166197669	Homo sapiens phospholipase D family, member 3 (PLD3), transcript variant 1, mRNA	0	0	0.0803386	1.05895
200	gi|5453860	cyclin-dependent kinase 16 isoform 1 [Homo sapiens]	0	7	0.0804367	1.09015
201	gi|42560246	DNA-directed RNA polymerases I and III subunit RPAC1 [Homo sapiens]	0	0	0.0804694	-1.07258
202	gi|5031573	actin-related protein 3 isoform 1 [Homo sapiens]	1	0	0.0816647	-1.11209
203	gi|22035558	transcription factor IIIB 90 kDa subunit isoform 3 [Homo sapiens]	4	8	0.0816647	2.19314
204	gi|156071465	rho GTPase-activating protein 4 isoform 2 [Homo sapiens]	0	0	0.0816757	1.30355
205	gi|149363677	Homo sapiens coiled-coil domain containing 137 (CCDC137), mRNA	0	0	0.0816757	-1.17581
206	gi|21328446	hormone-sensitive lipase [Homo sapiens]	4	2	0.081683	-1.46129
207	gi|87578392	microtubule-associated protein 2 isoform 2 [Homo sapiens]	0	0	0.0816866	-1.13031
208	gi|4757756	annexin A2 isoform 2 [Homo sapiens]	0	1	0.0828595	1.21046
209	gi|762885	Plakoglobin [Homo sapiens]	0	0	0.0828854	-1.08141
210	gi|112180565	TMSB4X protein, partial [Homo sapiens]	4	1	0.0828891	-1.33531
211	gi|4502347	beta-1,4-galactosyltransferase 2 isoform b [Homo sapiens]	1	3	0.0828964	1.1409
212	gi|4507145	sorting nexin-4 [Homo sapiens]	0	0	0.0841207	1.07754
213	gi|119617529	SLIT-ROBO Rho GTPase activating protein 1, isoform CRA_b [Homo sapiens]	0	2	0.0852659	1.24912
214	gi|10438015	unnamed protein product [Homo sapiens]	17	17	0.0852772	-1.16452
215	gi|14249875	ARAP1 protein, partial [Homo sapiens]	0	0	0.0853259	1.14335
216	gi|6912586	6-phosphogluconolactonase [Homo sapiens]	0	0	0.0853522	-1.11894
217	gi|15011974	rho guanine nucleotide exchange factor 2 isoform 3 [Homo sapiens]	0	1	0.0862769	1.1831
218	gi|10863995	zinc finger protein 410 isoform b [Homo sapiens]	9	3	0.0865907	-1.67706
219	gi|19923354	zinc finger and BTB domain-containing protein 18 isoform 2 [Homo sapiens]	0	0	0.0891807	-1.18627
220	gi|332634850	voltage-dependent L-type calcium channel subunit beta-3 isoform 2 [Homo sapiens]	2	4	0.0891846	1.32493
221	gi|21687020	EVI5-like protein isoform 2 [Homo sapiens]	9	16	0.0903711	1.68025
222	gi|11415026	60S ribosomal protein L18a [Homo sapiens]	0	0	0.0904369	1.16092
223	gi|5453597	F-actin-capping protein subunit alpha-1 [Homo sapiens]	7	2	0.0904795	-1.42219
224	gi|91208423	thyroid receptor-interacting protein 6 [Homo sapiens]	3	3	0.0904911	1.58301
225	gi|340219	vimentin [Homo sapiens]	2	1	0.0905027	-1.22284
226	gi|63252910	DDB1- and CUL4-associated factor 6 isoform b [Homo sapiens]	13	20	0.0914425	4.40558
227	gi|2511781	beta III spectrin, partial [Homo sapiens]	1	1	0.0917466	1.15686
228	gi|6912634	60S ribosomal protein L13a isoform 1 [Homo sapiens]	0	0	0.0917505	1.12134
229	gi|306553	ribosmal protein small subunit [Homo sapiens]	0	1	0.0917661	1.04449
230	gi|5031953	dol-P-Man:Man(5)GlcNAc(2)-PP-Dol alpha-1,3-mannosyltransferase isoform a [Homo sapiens]	0	0	0.0925099	1.08333
231	gi|3170190	antigen NY-CO-25, partial [Homo sapiens]	23	19	0.0930009	-2.38201
232	gi|12001974	My017 protein [Homo sapiens]	0	2	0.0931265	1.25664
233	gi|5031957	polyglutamine-binding protein 1 isoform 1 [Homo sapiens]	3	9	0.0931462	1.59607
234	gi|119626078	albumin, isoform CRA_o [Homo sapiens]	0	0	0.0940201	1.09271
235	gi|115299754	dysbindin domain-containing protein 2 isoform b [Homo sapiens]	0	0	0.094214	1.06275
236	gi|38679885	Homo sapiens splA/ryanodine receptor domain and SOCS box containing 3 (SPSB3), mRNA	1	2	0.0944356	1.12162
237	gi|4504893	kininogen-1 isoform 2 precursor [Homo sapiens]	0	0	0.0946792	1.00437
238	gi|194384616	unnamed protein product [Homo sapiens]	1	6	0.0957757	1.34409
239	gi|5031569	alpha-centractin [Homo sapiens]	0	0	0.0957797	1.11429
240	gi|4502011	adenylate kinase isoenzyme 1 [Homo sapiens]	0	0	0.0958076	-1.23415
241	gi|187452	methylmalonyl-CoA mutase [Homo sapiens]	3	11	0.0958076	1.36897
242	gi|148596959	redox-regulatory protein FAM213A isoform 1 precursor [Homo sapiens]	1	1	0.0958474	1.2205
243	gi|13623521	INT4 protein, partial [Homo sapiens]	1	0	0.0971953	1.11141
244	gi|53759122	adenomatous polyposis coli protein isoform b [Homo sapiens]	0	0	0.0972194	1.06494
245	gi|32425634	PLD3 protein, partial [Homo sapiens]	0	0	0.0972234	1.3852
246	gi|10439758	unnamed protein product [Homo sapiens]	1	0	0.0972315	1.27035
247	gi|11276069	dystrobrevin beta isoform 1 [Homo sapiens]	2	1	0.0972315	-1.43558
248	gi|4503097	casein kinase II subunit alpha' [Homo sapiens]	1	6	0.0972315	1.72532
249	gi|4505135	midkine isoform a precursor [Homo sapiens]	0	1	0.0972395	1.31561
250	gi|108773793	glucose-6-phosphate 1-dehydrogenase isoform b [Homo sapiens]	0	0	0.0983483	1.06667
251	gi|32455236	DNA helicase B [Homo sapiens]	0	0	0.0985667	-1.06522
252	gi|56181387	E3 ubiquitin-protein ligase CHIP isoform a [Homo sapiens]	16	12	0.0985708	-2.42869
253	gi|20521788	KIAA1187 protein, partial [Homo sapiens]	13	19	0.0985991	2.16364
254	gi|4507183	speckle-type POZ protein [Homo sapiens]	0	0	0.0985991	1.09298
255	gi|284172447	Homo sapiens vascular endothelial growth factor A (VEGFA), transcript variant 1, mRNA	0	0	0.0986031	1.11394
256	gi|5454060	CMP-N-acetylneuraminate-beta-1,4-galactoside alpha-2,3-sialyltransferase isoform j [Homo sapiens]	2	1	0.0986112	1.19203
257	gi|19913416	AP-2 complex subunit alpha-1 isoform 2 [Homo sapiens]	6	4	0.0986153	1.62599
258	gi|18450369	receptor-type tyrosine-protein phosphatase alpha isoform 2 precursor [Homo sapiens]	0	0	0.0991632	-1.06757
259	gi|4758902	6-phosphofructo-2-kinase/fructose-2,6-bisphosphatase 4 [Homo sapiens]	0	0	0.0997012	-1.06415
260	gi|119608027	heat shock 70kDa protein 5 (glucose-regulated protein, 78kDa), isoform CRA_b [Homo sapiens]	2	0	0.0997704	-1.25862
261	gi|119943102	CREB-binding protein isoform b [Homo sapiens]	0	0	0.0999782	1.12475
262	gi|119617529	SLIT-ROBO Rho GTPase activating protein 1, isoform CRA_b [Homo sapiens]	0	2	0.100019	1.15351
263	gi|125988409	protein Red [Homo sapiens]	10	3	0.100043	-1.42807
264	gi|28336	mutant beta-actin (beta'-actin) [Homo sapiens]	1	6	0.100047	1.37146
265	gi|193784861	unnamed protein product [Homo sapiens]	8	5	0.100051	-1.90266
266	gi|5803072	LIM domain transcription factor LMO4 [Homo sapiens]	0	0	0.101315	1.06668
267	gi|4507145	sorting nexin-4 [Homo sapiens]	6	8	0.101381	1.44182
268	gi|18088172	SELO protein, partial [Homo sapiens]	6	4	0.101459	-1.69643
269	gi|22748877	class E basic helix-loop-helix protein 22 [Homo sapiens]	7	3	0.101463	-1.58076
270	gi|119619739	ubiquitin-like 7 (bone marrow stromal cell-derived), isoform CRA_c [Homo sapiens]	3	6	0.101475	1.64895
271	gi|4505541	general vesicular transport factor p115 [Homo sapiens]	0	0	0.102606	1.17354
272	gi|95113651	glutaredoxin-3 [Homo sapiens]	14	11	0.102763	-2.58755
273	gi|5031631	lysosome membrane protein 2 isoform 1 precursor [Homo sapiens]	1	4	0.102895	1.22782
274	gi|10092601	eukaryotic translation initiation factor 4 gamma 3 isoform 3 [Homo sapiens]	5	4	0.102915	-1.32222
275	gi|4502101	annexin A1 [Homo sapiens]	0	0	0.104314	1.12452
276	gi|1262188	max interactor 1 [Homo sapiens]	2	5	0.104372	1.28182
277	gi|119617060	keratin 8, isoform CRA_d [Homo sapiens]	1	0	0.105832	1.3077
278	gi|15126742	Lamin B1 [Homo sapiens]	1	1	0.105853	-1.16667
279	gi|5031953	dol-P-Man:Man(5)GlcNAc(2)-PP-Dol alpha-1,3-mannosyltransferase isoform a [Homo sapiens]	0	0	0.107148	-1.01844
280	gi|8923417	poly(ADP-ribose) glycohydrolase ARH3 [Homo sapiens]	24	20	0.107241	-1.22852
281	gi|184407	Q1Z 7F5 [Homo sapiens]	0	0	0.1073	1.06667
282	gi|37093	unnamed protein product [Homo sapiens]	2	0	0.107317	-1.15582
283	gi|7705274	armadillo repeat-containing X-linked protein 3 [Homo sapiens]	0	0	0.107321	1.21125
284	gi|4506583	replication protein A 70 kDa DNA-binding subunit [Homo sapiens]	3	7	0.107329	1.45157
285	gi|4501885	actin, cytoplasmic 1 [Homo sapiens]	8	11	0.107334	1.42921
286	gi|21237748	CD151 antigen [Homo sapiens]	0	0	0.108311	-1.01813
287	gi|55749490	syntenin-1 isoform 1 [Homo sapiens]	0	0	0.108691	-1.13125
288	gi|119594987	adrenergic, beta, receptor kinase 1, isoform CRA_a [Homo sapiens]	0	0	0.108767	1.11504
289	gi|77917604	ubiquitin domain-containing protein UBFD1 [Homo sapiens]	8	7	0.108835	-2.59629
290	gi|4092058	proteasome subunit HSPC [Homo sapiens]	1	0	0.110366	-1.02372
291	gi|197927448	WD repeat-containing protein 6 [Homo sapiens]	0	0	0.111044	-1.07407
292	gi|145309325	Homo sapiens laminin, gamma 1 (formerly LAMB2) (LAMC1), mRNA	0	0	0.11166	1.05152
293	gi|8400715	microtubule-associated protein tau isoform 4 [Homo sapiens]	0	0	0.111845	-1.04788
294	gi|154759283	cerebellar degeneration-related protein 2-like [Homo sapiens]	2	1	0.111909	-1.29829
295	gi|110347457	multiple epidermal growth factor-like domains protein 6 precursor [Homo sapiens]	0	1	0.111922	1.0803
296	gi|55769520	inositol hexakisphosphate kinase 2 isoform a [Homo sapiens]	2	2	0.111935	-1.13846
297	gi|4502201	ADP-ribosylation factor 1 [Homo sapiens]	0	0	0.112174	-1.04819
298	gi|119606286	hCG1790853 [Homo sapiens]	0	0	0.113236	1.09756
299	gi|5174391	alcohol dehydrogenase [NADP(+)] [Homo sapiens]	1	1	0.113448	1.22124
300	gi|158260461	unnamed protein product [Homo sapiens]	0	0	0.113479	1.11284
301	gi|340219	vimentin [Homo sapiens]	4	2	0.113496	-1.21793
302	gi|145275213	coagulation factor XII preproprotein [Homo sapiens]	0	0	0.114335	-1.04839
303	gi|154816184	type 1 phosphatidylinositol 4,5-bisphosphate 4-phosphatase isoform 2 [Homo sapiens]	9	5	0.115048	-2.25806
304	gi|13128860	histone deacetylase 1 [Homo sapiens]	0	0	0.116581	1.40107
305	gi|56204270	ubiquitin protein ligase E3 component n-recognin 4 [Homo sapiens]	1	1	0.116651	-1.16168
306	gi|42560225	recombining binding protein suppressor of hairless isoform 3 [Homo sapiens]	2	2	0.116656	-1.13664
307	gi|1168162	putative tumour suppressor/hereditary multiple exostoses candidate gene [Homo sapiens]	0	0	0.118007	-1.06353
308	gi|559044	alpha-adducin [Homo sapiens]	0	0	0.118082	-1.13077
309	gi|59710104	plexin-A3 precursor [Homo sapiens]	0	1	0.118259	1.0687
310	gi|5031653	pre-mRNA-splicing factor SPF27 [Homo sapiens]	3	1	0.118263	-1.22318
311	gi|109148542	alanine--tRNA ligase, cytoplasmic [Homo sapiens]	1	1	0.118268	1.30084
312	gi|1841430	heavy neurofilament subunit [Homo sapiens]	1	2	0.118268	1.32393
313	gi|167860114	jmjC domain-containing protein 7 [Homo sapiens]	0	0	0.119448	-1.06818
314	gi|154146191	heat shock protein HSP 90-alpha isoform 2 [Homo sapiens]	0	0	0.119715	-1.05072
315	gi|119589950	glutathione peroxidase 4 (phospholipid hydroperoxidase), partial [Homo sapiens]	0	1	0.119751	1.04545
316	gi|671527	gamma subunit of CCT chaperonin [Homo sapiens]	2	0	0.119817	-1.21154
317	gi|109255245	serine/threonine-protein kinase 17A [Homo sapiens]	1	0	0.119844	-1.20238
318	gi|11545739	F-box/WD repeat-containing protein 4 [Homo sapiens]	0	0	0.119848	-1.00593
319	gi|20986531	mitogen-activated protein kinase 1 [Homo sapiens]	0	0	0.119862	1.07754
320	gi|29568086	syndecan-1 precursor [Homo sapiens]	1	2	0.119902	-1.33988
321	gi|27262630	nuclear autoantigenic sperm protein isoform 3 [Homo sapiens]	0	0	0.119906	-1.10407
322	gi|33337996	MSTP107 [Homo sapiens]	0	0	0.121187	-1.05448
323	gi|13111705	Carnitine acetyltransferase [Homo sapiens]	0	0	0.121504	1.1547
324	gi|190358517	ras-related protein Rab-11B [Homo sapiens]	1	0	0.121509	-1.10368
325	gi|56682953	epidermal growth factor receptor kinase substrate 8 [Homo sapiens]	0	0	0.121513	-1.16064
326	gi|21750956	unnamed protein product [Homo sapiens]	3	6	0.121527	1.36545
327	gi|4504619	insulin-like growth factor-binding protein 7 isoform 1 precursor [Homo sapiens]	0	0	0.123106	-1.29223
328	gi|119594965	spectrin, beta, non-erythrocytic 2, isoform CRA_a [Homo sapiens]	0	0	0.123106	1.08048
329	gi|4557789	norrin precursor [Homo sapiens]	0	0	0.123142	1.11811
330	gi|48762926	periodic tryptophan protein 2 homolog [Homo sapiens]	0	1	0.123142	1.21691
331	gi|215422413	acylpyruvase FAHD1, mitochondrial isoform 3 [Homo sapiens]	4	7	0.1232	1.43904
332	gi|57222568	protein AF-17 [Homo sapiens]	1	5	0.123205	1.36643
333	gi|38202255	threonine--tRNA ligase, cytoplasmic isoform 1 [Homo sapiens]	3	1	0.123214	1.11663
334	gi|27545323	chondroitin sulfate synthase 2 isoform 1 [Homo sapiens]	0	0	0.124883	1.17443
335	gi|10863945	X-ray repair cross-complementing protein 5 [Homo sapiens]	7	4	0.124892	-1.60107
336	gi|94721261	2',3'-cyclic-nucleotide 3'-phosphodiesterase [Homo sapiens]	15	24	0.126515	1.80705
337	gi|1552242	hRlf beta subunit (p102 protein) [Homo sapiens]	0	0	0.126542	1.20428
338	gi|13278786	NUMA1 protein [Homo sapiens]	0	0	0.126565	-1.12423
339	gi|148342496	RAB11B protein [Homo sapiens]	0	1	0.126579	1.25619
340	gi|16554616	28S ribosomal protein S6, mitochondrial [Homo sapiens]	0	0	0.126583	1.3034
341	gi|48762937	annexin A10 [Homo sapiens]	0	0	0.128068	-1.0357
342	gi|117553627	N-acetylserotonin O-methyltransferase-like protein isoform 1 [Homo sapiens]	0	0	0.128127	1.063
343	gi|119608180	coenzyme Q4 homolog (yeast), isoform CRA_a [Homo sapiens]	2	4	0.128274	1.18961
344	gi|4758616	transcription factor AP-1 [Homo sapiens]	13	9	0.128306	-2.04593
345	gi|2511781	beta III spectrin, partial [Homo sapiens]	0	0	0.128306	1.29166
346	gi|110347461	myc-associated zinc finger protein isoform 1 [Homo sapiens]	27	30	0.128501	-1.90857
347	gi|12667788	myosin-9 [Homo sapiens]	0	0	0.129978	1.12985
348	gi|4507385	transcription elongation factor A protein 2 isoform a [Homo sapiens]	2	2	0.130019	1.21867
349	gi|14110420	heterogeneous nuclear ribonucleoprotein D0 isoform a [Homo sapiens]	0	0	0.130038	-1.21385
350	gi|5902121	Homo sapiens spectrin, beta, non-erythrocytic 2 (SPTBN2), mRNA	4	3	0.130056	-1.19913
351	gi|3005715	protein 4.1-G, partial [Homo sapiens]	0	0	0.130316	-1.08654
352	gi|22748979	transmembrane protein 199 [Homo sapiens]	0	0	0.131463	-1.03255
353	gi|7022332	unnamed protein product [Homo sapiens]	1	1	0.131779	-1.1179
354	gi|157785644	Homo sapiens SPEG complex locus (SPEG), transcript variant 1, mRNA	3	7	0.131779	1.70007
355	gi|55743138	ribosomal protein S6 kinase alpha-4 isoform b [Homo sapiens]	1	4	0.131816	1.39334
356	gi|763130	YPT3 [Homo sapiens]	2	0	0.133351	-1.24931
357	gi|5031635	cofilin-1 [Homo sapiens]	0	0	0.133374	1.09121
358	gi|4885065	amyloid-like protein 1 isoform 2 precursor [Homo sapiens]	0	1	0.133398	1.12752
359	gi|20149530	casein kinase I isoform delta isoform 1 [Homo sapiens]	0	0	0.133477	1.10046
360	gi|4505807	phosphatidylinositol 4-kinase alpha isoform 2 [Homo sapiens]	0	0	0.133528	1.11304
361	gi|4505705	astrocytic phosphoprotein PEA-15 isoform b [Homo sapiens]	1	1	0.133542	-1.1625
362	gi|209862994	MAP kinase-activating death domain protein isoform d [Homo sapiens]	2	0	0.133579	1.22622
363	gi|163644311	inactive phospholipase C-like protein 2 isoform 2 [Homo sapiens]	0	0	0.135103	-1.14634
364	gi|32490572	band 4.1-like protein 3 isoform 1 [Homo sapiens]	0	0	0.135115	-1.10284
365	gi|145309325	Homo sapiens laminin, gamma 1 (formerly LAMB2) (LAMC1), mRNA	0	0	0.135146	1.05185
366	gi|27477111	pre-mRNA-splicing factor SLU7 [Homo sapiens]	1	0	0.135211	1.17391
367	gi|7656926	trafficking protein particle complex subunit 3 isoform 1 [Homo sapiens]	0	0	0.135239	-1.19792
368	gi|13540614	coiled-coil domain-containing protein 130 [Homo sapiens]	1	0	0.135305	-1.10697
369	gi|3702288	R33374_1 [AA 450-493], partial [Homo sapiens]	0	0	0.13531	1.15526
370	gi|21264353	SWI/SNF-related matrix-associated actin-dependent regulator of chromatin subfamily D member 3 isoform 1 [Homo sapiens]	0	1	0.137148	-1.21184
371	gi|29476902	USP19 protein, partial [Homo sapiens]	7	13	0.137152	2.1377
372	gi|201860300	AH receptor-interacting protein [Homo sapiens]	6	1	0.137185	-1.22443
373	gi|4506667	60S acidic ribosomal protein P0 [Homo sapiens]	1	0	0.138767	1.1087
374	gi|20302156	Homo sapiens microseminoprotein, beta- (MSMB), transcript variant PSP94, mRNA	0	0	0.138824	-1.03448
375	gi|46909584	cAMP-dependent protein kinase catalytic subunit alpha isoform Calpha2 [Homo sapiens]	0	0	0.138895	1.06039
376	gi|4503009	carboxypeptidase E preproprotein [Homo sapiens]	4	8	0.138966	1.17144
377	gi|4758020	ciliary neurotrophic factor [Homo sapiens]	0	0	0.138985	-1.19248
378	gi|12653279	ACAT2 protein [Homo sapiens]	2	1	0.139014	1.15122
379	gi|23510421	tumor necrosis factor receptor superfamily member 6 isoform 2 precursor [Homo sapiens]	0	0	0.140756	-1.06964
380	gi|215422394	Homo sapiens transformer 2 beta homolog (Drosophila) (TRA2B), transcript variant 1, mRNA	1	0	0.140813	-1.02789
381	gi|148596959	redox-regulatory protein FAM213A isoform 1 precursor [Homo sapiens]	1	1	0.140818	1.16364
382	gi|1843392	SH3 binding protein [Homo sapiens]	1	0	0.140828	1.18708
383	gi|166795285	ubiquinone biosynthesis protein COQ4 homolog, mitochondrial isoform 1 precursor [Homo sapiens]	2	3	0.140832	1.24409
384	gi|55959790	novel protein [Homo sapiens]	4	8	0.140847	1.28364
385	gi|9506931	probable ATP-dependent RNA helicase DDX56 isoform 1 [Homo sapiens]	0	0	0.142401	-1.06
386	gi|73622133	Homo sapiens secretoglobin, family 1D, member 2 (SCGB1D2), mRNA	0	0	0.142578	1.04698
387	gi|15431288	60S ribosomal protein L10a [Homo sapiens]	0	0	0.142617	1.09758
388	gi|194374393	unnamed protein product [Homo sapiens]	0	1	0.14265	1.16055
389	gi|22035562	transcription factor IIIB 50 kDa subunit [Homo sapiens]	3	0	0.142732	-1.21131
390	gi|5032033	RNA-binding protein 6 isoform 1 [Homo sapiens]	1	1	0.144482	-1.15148
391	gi|15342049	Ribosomal protein S6 [Homo sapiens]	2	1	0.14454	-1.11655
392	gi|29826325	alpha-adducin isoform d [Homo sapiens]	0	0	0.144559	-1.19166
393	gi|150170670	protein piccolo isoform 2 [Homo sapiens]	3	2	0.144593	-1.85237
394	gi|23397696	copine-1 isoform a [Homo sapiens]	0	0	0.14633	-1.01786
395	gi|41327779	ATP-dependent RNA helicase DDX55 [Homo sapiens]	0	0	0.146419	1.09248
396	gi|42544174	thymidylate kinase isoform 1 [Homo sapiens]	8	2	0.146477	-1.7095
397	gi|130502140	calmodulin-regulated spectrin-associated protein 3 isoform 2 [Homo sapiens]	2	10	0.146492	2.01297
398	gi|49456343	RAB11B, partial [Homo sapiens]	1	1	0.146511	1.24639
399	gi|306922386	adenomatous polyposis coli protein isoform a [Homo sapiens]	0	3	0.146521	1.15774
400	gi|5031749	non-histone chromosomal protein HMG-17 [Homo sapiens]	0	0	0.148259	-1.0873
401	gi|59850649	zinc finger protein 302 isoform c [Homo sapiens]	0	0	0.148405	1.13016
402	gi|56118217	UDP-glucose 4-epimerase [Homo sapiens]	0	2	0.148415	1.14008
403	gi|194375732	unnamed protein product [Homo sapiens]	3	0	0.14842	-1.1822
404	gi|145275200	isoaspartyl peptidase/L-asparaginase [Homo sapiens]	0	2	0.148449	1.28853
405	gi|5031669	cyclin-dependent kinase 2-associated protein 2 isoform 1 [Homo sapiens]	0	0	0.150244	-1.08571
406	gi|119595382	serpin peptidase inhibitor, clade H (heat shock protein 47), member 1, (collagen binding protein 1), isoform CRA_b [Homo sapiens]	0	0	0.150342	1.16999
407	gi|58197552	probable crossover junction endonuclease EME2 [Homo sapiens]	0	0	0.151629	1.075
408	gi|5174723	mitochondrial import receptor subunit TOM40 homolog [Homo sapiens]	0	0	0.152245	-1.12319
409	gi|93004078	2-hydroxyacyl-CoA lyase 1 isoform a [Homo sapiens]	1	3	0.152245	1.12692
410	gi|219519150	ARAP1 protein [Homo sapiens]	0	0	0.152245	1.05769
411	gi|23308551	BTB/POZ domain-containing protein KCTD7 isoform 1 [Homo sapiens]	0	0	0.152279	1.13256
412	gi|50053872	60S ribosomal protein L7-like 1 [Homo sapiens]	0	0	0.152294	1.10844
413	gi|4583307	calcium-regulated heat stable protein CRHSP-24 [Homo sapiens]	1	1	0.152328	1.29144
414	gi|4506669	60S acidic ribosomal protein P1 isoform 1 [Homo sapiens]	0	1	0.152343	1.21535
415	gi|40548422	charged multivesicular body protein 4a [Homo sapiens]	6	4	0.154275	-1.60821
416	gi|14249678	splicing factor 45 [Homo sapiens]	0	0	0.154284	-1.19007
417	gi|56676379	intraflagellar transport protein 52 homolog isoform 1 [Homo sapiens]	0	1	0.154294	1.20175
418	gi|4504851	potassium channel subfamily K member 5 [Homo sapiens]	6	5	0.154319	2.14454
419	gi|4505237	55 kDa erythrocyte membrane protein isoform 1 [Homo sapiens]	0	1	0.156205	1.05989
420	gi|13569848	protein TBRG4 isoform 2 [Homo sapiens]	2	1	0.15625	1.50207
421	gi|25188179	voltage-dependent anion-selective channel protein 3 isoform 1 [Homo sapiens]	0	0	0.15627	-1.12822
422	gi|4506701	40S ribosomal protein S23 [Homo sapiens]	0	0	0.15627	1.07572
423	gi|22090626	HECT domain protein LASU1 [Homo sapiens]	4	1	0.15629	1.04677
424	gi|13124873	core-binding factor subunit beta isoform 2 [Homo sapiens]	0	1	0.156305	1.05583
425	gi|4758540	carbohydrate sulfotransferase 10 precursor [Homo sapiens]	2	1	0.156305	1.23221
426	gi|150418002	HLA class II histocompatibility antigen, DQ beta 1 chain isoform 1 precursor [Homo sapiens]	0	0	0.156315	-1.1501
427	gi|178540	amyloid beta-protein precursor, partial [Homo sapiens]	0	1	0.15751	1.02753
428	gi|190194416	F-box/LRR-repeat protein 15 [Homo sapiens]	1	0	0.15808	1.09091
429	gi|23308699	transcription factor MafB [Homo sapiens]	0	0	0.15828	-1.17025
430	gi|37622894	E3 ubiquitin-protein ligase RNF126 [Homo sapiens]	15	9	0.1583	-1.55285
431	gi|485388	eukaryotic initiation factor 4AII [Homo sapiens]	0	1	0.15832	1.07217
432	gi|4757774	ADP-ribosylation factor-like protein 3 [Homo sapiens]	1	1	0.15832	1.15596
433	gi|4504505	peroxisomal multifunctional enzyme type 2 isoform 2 [Homo sapiens]	2	3	0.15832	1.28565
434	gi|386800	interferon-alpha [Homo sapiens]	0	0	0.15832	1.14667
435	gi|7020145	unnamed protein product [Homo sapiens]	1	1	0.158335	-1.09911
436	gi|189409155	Homo sapiens microtubule-associated protein tau (MAPT), transcript variant 1, mRNA	0	0	0.159958	1.04641
437	gi|32967601	ankyrin-3 isoform 1 [Homo sapiens]	0	0	0.160169	-1.21873
438	gi|40254464	leptin receptor isoform 1 precursor [Homo sapiens]	19	12	0.160279	-1.9478
439	gi|32454741	serpin H1 precursor [Homo sapiens]	0	0	0.160329	1.07898
440	gi|110681708	zinc finger protein 579 [Homo sapiens]	6	1	0.160375	-1.01659
441	gi|5102733	hypothetical protein, similar to (AC007017) putative RNA helicase A [Arabidopsis thaliana], partial [Homo sapiens]	1	1	0.162298	1.13307
442	gi|42544158	Homo sapiens heat shock 105kDa/110kDa protein 1 (HSPH1), mRNA	3	3	0.162429	-1.34006
443	gi|4506669	60S acidic ribosomal protein P1 isoform 1 [Homo sapiens]	0	1	0.162434	1.13235
444	gi|4502303	ATP synthase subunit O, mitochondrial precursor [Homo sapiens]	0	0	0.162439	1.10153
445	gi|7705889	epidermal growth factor-like protein 7 precursor [Homo sapiens]	0	0	0.164488	1.15508
446	gi|189066522	unnamed protein product [Homo sapiens]	7	2	0.164498	-1.00517
447	gi|4506001	protoporphyrinogen oxidase [Homo sapiens]	10	6	0.164504	-2.18842
448	gi|4503101	cysteine and glycine-rich protein 2 [Homo sapiens]	0	0	0.164514	1.11657
449	gi|4503471	elongation factor 1-alpha 1 [Homo sapiens]	0	0	0.166532	-1.11692
450	gi|12005902	DC33 [Homo sapiens]	0	0	0.166542	1.0875
451	gi|4506643	60S ribosomal protein L37a [Homo sapiens]	0	0	0.166567	1.14103
452	gi|3882183	KIAA0731 protein, partial [Homo sapiens]	11	7	0.166628	-1.68149
453	gi|38016911	erythrocyte band 7 integral membrane protein isoform a [Homo sapiens]	0	0	0.168513	1.06897
454	gi|10947135	ATP-binding cassette sub-family F member 1 isoform b [Homo sapiens]	0	1	0.168544	1.08116
455	gi|67191026	Homo sapiens integrin, alpha 4 (antigen CD49D, alpha 4 subunit of VLA-4 receptor) (ITGA4), mRNA	0	0	0.168651	1.17959
456	gi|66932990	folylpolyglutamate synthase, mitochondrial isoform b [Homo sapiens]	0	1	0.168676	1.21929
457	gi|13375663	Homo sapiens Na+/K+ transporting ATPase interacting 1 (NKAIN1), mRNA	1	1	0.168676	-1.25652
458	gi|41327741	persulfide dioxygenase ETHE1, mitochondrial [Homo sapiens]	0	0	0.168692	1.09437
459	gi|6005846	twinfilin-2 [Homo sapiens]	1	0	0.168692	-1.16934
460	gi|149999611	signal recognition particle 14 kDa protein isoform 1 [Homo sapiens]	10	10	0.168697	-2.53986
461	gi|57863259	T-complex protein 1 subunit alpha isoform b [Homo sapiens]	0	0	0.168712	-1.22486
462	gi|4758472	G protein pathway suppressor 2 [Homo sapiens]	0	1	0.168712	-1.11522
463	gi|94721324	non-structural maintenance of chromosomes element 1 homolog [Homo sapiens]	0	0	0.168728	1.06506
464	gi|4504445	heterogeneous nuclear ribonucleoprotein A1 isoform a [Homo sapiens]	0	1	0.168738	1.12966
465	gi|54792098	receptor tyrosine-protein kinase erbB-2 isoform b [Homo sapiens]	0	0	0.170307	-1.05469
466	gi|32490571	Homo sapiens erythrocyte membrane protein band 4.1-like 3 (EPB41L3), mRNA	10	15	0.170739	1.35016
467	gi|118344454	sperm-associated antigen 7 [Homo sapiens]	0	0	0.17078	-1.07597
468	gi|186700623	rab-like protein 6 isoform 1 [Homo sapiens]	0	0	0.170785	1.14451
469	gi|119618468	RNA binding motif protein 19, isoform CRA_a [Homo sapiens]	5	7	0.170836	1.23642
470	gi|4503057	alpha-crystallin B chain [Homo sapiens]	4	4	0.170847	-1.57232
471	gi|68509939	Homo sapiens myelin basic protein (MBP), transcript variant 7, mRNA	2	0	0.170857	-1.08189
472	gi|119572234	zyxin, isoform CRA_b [Homo sapiens]	4	6	0.170862	-1.69383
473	gi|194097356	phosphomannomutase 1 [Homo sapiens]	2	1	0.170862	1.1373
474	gi|31092	unnamed protein product [Homo sapiens]	1	1	0.170867	1.31304
475	gi|156564398	target of EGR1 protein 1 [Homo sapiens]	2	1	0.170872	-1.3222
476	gi|22090626	HECT domain protein LASU1 [Homo sapiens]	3	4	0.170878	-1.19893
477	gi|20149498	ferritin light chain [Homo sapiens]	0	0	0.172635	-1.06122
478	gi|32425634	PLD3 protein, partial [Homo sapiens]	0	0	0.173007	1.39883
479	gi|119604358	makorin, ring finger protein, 1, isoform CRA_d [Homo sapiens]	7	5	0.173038	-1.69188
480	gi|703093	serine hydroxymethyltransferase, partial [Homo sapiens]	0	0	0.174762	1.1
481	gi|157419150	receptor-type tyrosine-protein phosphatase mu isoform 2 precursor [Homo sapiens]	0	0	0.175177	1.09231
482	gi|108860692	prolyl endopeptidase-like isoform 3 [Homo sapiens]	4	1	0.175182	1.16652
483	gi|11034855	transmembrane protein 9B isoform a precursor [Homo sapiens]	2	1	0.175187	-1.38326
484	gi|4502369	gamma-butyrobetaine dioxygenase [Homo sapiens]	0	0	0.175187	-1.17656
485	gi|21361888	PDZ and LIM domain protein 2 isoform 2 [Homo sapiens]	5	9	0.175192	1.32801
486	gi|7657247	Kv channel-interacting protein 1 isoform 2 [Homo sapiens]	1	0	0.175218	1.21041
487	gi|4505641	proliferating cell nuclear antigen [Homo sapiens]	0	2	0.175218	1.12088
488	gi|4507115	fascin [Homo sapiens]	2	5	0.175228	-1.2302
489	gi|20070228	nucleobindin-1 precursor [Homo sapiens]	2	1	0.177237	-1.1541
490	gi|4502201	ADP-ribosylation factor 1 [Homo sapiens]	0	0	0.178121	-1.02466
491	gi|66773038	hsp90 co-chaperone Cdc37-like 1 [Homo sapiens]	0	0	0.179358	1.09756
492	gi|82546843	breakpoint cluster region protein isoform 1 [Homo sapiens]	0	0	0.179478	-1.10227
493	gi|224028248	non-POU domain-containing octamer-binding protein isoform 2 [Homo sapiens]	0	2	0.179593	1.11708
494	gi|30240932	EH domain-containing protein 1 isoform 1 [Homo sapiens]	0	0	0.179614	1.12465
495	gi|15718680	tyrosine-protein kinase ITK/TSK [Homo sapiens]	0	0	0.180706	-1.0198
496	gi|18379349	synaptic vesicle membrane protein VAT-1 homolog [Homo sapiens]	0	0	0.181704	1.0486
497	gi|4506699	40S ribosomal protein S21 [Homo sapiens]	0	0	0.181767	-1.07087
498	gi|4504445	heterogeneous nuclear ribonucleoprotein A1 isoform a [Homo sapiens]	0	1	0.181824	1.11515
499	gi|14042214	unnamed protein product [Homo sapiens]	0	1	0.181845	-1.09091
500	gi|4505303	myosin light chain 6B [Homo sapiens]	10	3	0.181851	-1.27152
501	gi|4503247	ribosomal RNA processing protein 1 homolog A [Homo sapiens]	2	2	0.181877	-1.2208
502	gi|16306954	NUDT16 protein, partial [Homo sapiens]	1	2	0.181877	1.25801
503	gi|20270343	ADP-ribosylation factor-like protein 8A isoform 1 [Homo sapiens]	0	0	0.183755	1.18033
504	gi|4505229	FAS-associated death domain protein [Homo sapiens]	0	0	0.183939	1
505	gi|112382257	inaD-like protein [Homo sapiens]	0	0	0.183997	-1.30533
506	gi|4507729	tubulin beta-2A chain isoform 1 [Homo sapiens]	0	0	0.184055	1.13765
507	gi|105990539	neurofilament light polypeptide [Homo sapiens]	11	7	0.184076	-1.1767
508	gi|5174613	nucleosome assembly protein 1-like 4 [Homo sapiens]	13	8	0.184087	-2.59679
509	gi|51477716	alpha-mannosidase 2x [Homo sapiens]	2	7	0.184118	1.33032
510	gi|109134336	SH3 domain-binding protein 5 isoform a [Homo sapiens]	2	0	0.184124	-1.19592
511	gi|4757738	A-kinase anchor protein 7 isoform gamma isoform alpha [Homo sapiens]	2	0	0.186254	-1.25851
512	gi|15055539	40S ribosomal protein S2 [Homo sapiens]	0	0	0.186333	1.12555
513	gi|169161838	PREDICTED: similar to hCG2040565 [Homo sapiens]	1	0	0.186338	-1.05044
514	gi|56788349	THAP domain-containing protein 7 [Homo sapiens]	3	1	0.186375	-1.32696
515	gi|5032243	probable E3 ubiquitin-protein ligase makorin-3 [Homo sapiens]	5	5	0.18638	-1.45671
516	gi|24431942	Homo sapiens phosphodiesterase 1B, calmodulin-dependent (PDE1B), mRNA	4	3	0.186402	-1.2918
517	gi|10863889	U4/U6.U5 tri-snRNP-associated protein 1 [Homo sapiens]	3	3	0.186407	-1.26206
518	gi|52345626	clusterin-associated protein 1 isoform 1 [Homo sapiens]	1	0	0.186412	-1.12868
519	gi|56550053	CGG triplet repeat-binding protein 1 [Homo sapiens]	2	4	0.186412	1.16073
520	gi|4507879	voltage-dependent anion-selective channel protein 1 [Homo sapiens]	1	1	0.186423	-1.09821
521	gi|149999611	signal recognition particle 14 kDa protein isoform 1 [Homo sapiens]	6	5	0.186428	-1.39903
522	gi|119624285	bromodomain and PHD finger containing, 3, isoform CRA_d [Homo sapiens]	0	0	0.186433	1.06377
523	gi|16506299	leucine-rich repeat-containing protein 42 [Homo sapiens]	2	0	0.186439	-1.13882
524	gi|57160757	HECT, UBA and WWE domain containing 1 [Homo sapiens]	0	0	0.188552	1.06979
525	gi|66933016	inosine-5'-monophosphate dehydrogenase 2 [Homo sapiens]	0	0	0.188557	-1.07058
526	gi|18490987	mRNA turnover protein 4 homolog [Homo sapiens]	6	10	0.188674	1.33783
527	gi|119585542	arginine-rich, mutated in early stage tumors [Homo sapiens]	2	0	0.188711	1.22113
528	gi|37362116	SNF7-1 [Homo sapiens]	0	3	0.188722	-1.42476
529	gi|19263586	Phosphodiesterase 4D interacting protein [Homo sapiens]	4	7	0.188727	1.49141
530	gi|22027528	rho guanine nucleotide exchange factor 7 isoform b [Homo sapiens]	13	7	0.190871	-1.4044
531	gi|51473102	Homo sapiens chromosome 16 genomic contig, GRCh37.p13 Primary Assembly	0	0	0.19093	-1.0847
532	gi|5803011	gamma-enolase [Homo sapiens]	7	15	0.190935	1.1982
533	gi|33300633	integrator complex subunit 11 isoform 2 [Homo sapiens]	0	1	0.190988	-1.12033
534	gi|182951	galactose-1-phosphate uridyl transferase [Homo sapiens]	5	3	0.19102	-1.27273
535	gi|13436308	Unknown (protein for IMAGE:3615335), partial [Homo sapiens]	0	1	0.191026	1.06685
536	gi|196162709	Homo sapiens keratin 8, type II (KRT8), transcript variant 2, mRNA	3	6	0.191031	1.41632
537	gi|157502193	26S proteasome non-ATPase regulatory subunit 13 isoform 1 [Homo sapiens]	0	1	0.191052	1.11843
538	gi|13129078	tether containing UBX domain for GLUT4 isoform 1 [Homo sapiens]	6	9	0.191052	1.78565
539	gi|14043307	AGRN protein, partial [Homo sapiens]	0	1	0.191057	1.08927
540	gi|13489112	phosphatidylserine decarboxylase proenzyme [Homo sapiens]	1	0	0.193302	1.13065
541	gi|29789054	F-BAR domain only protein 1 isoform b [Homo sapiens]	6	5	0.193334	-1.12669
542	gi|4506649	60S ribosomal protein L3 isoform a [Homo sapiens]	0	0	0.19334	1.03845
543	gi|112382250	spectrin beta chain, non-erythrocytic 1 isoform 1 [Homo sapiens]	16	12	0.193345	-1.32052
544	gi|237858674	Homo sapiens neurofascin (NFASC), transcript variant 1, mRNA	2	0	0.193372	-1.12879
545	gi|38454193	Homo sapiens tubulin, gamma complex associated protein 4 (TUBGCP4), mRNA	1	0	0.193377	1.11195
546	gi|14245742	uridine-cytidine kinase 2, partial [Homo sapiens]	0	5	0.193388	1.19583
547	gi|178615	amyloid-beta protein [Homo sapiens]	6	9	0.193398	1.7305
548	gi|5454084	serine palmitoyltransferase 1 isoform a [Homo sapiens]	0	0	0.194841	-1.05882
549	gi|21071030	alpha-1B-glycoprotein precursor [Homo sapiens]	0	0	0.195255	-1.0673
550	gi|48949850	Homo sapiens endogenous retrovirus group W, member 1 (ERVW-1), transcript variant 1, mRNA	0	0	0.195588	1.02475
551	gi|15559770	DHX30 protein [Homo sapiens]	0	0	0.19568	1.16397
552	gi|153266841	beta-2-glycoprotein 1 precursor [Homo sapiens]	0	0	0.195696	1.10728
553	gi|4505753	phosphoglycerate mutase 1 [Homo sapiens]	6	11	0.195733	1.53553
554	gi|122939167	WD repeat domain phosphoinositide-interacting protein 3 [Homo sapiens]	2	4	0.195744	1.33606
555	gi|14670371	poly(rC) binding protein 4 isoform b [Homo sapiens]	1	0	0.195744	-1.19666
556	gi|187608615	non-receptor tyrosine-protein kinase TYK2 [Homo sapiens]	0	1	0.19576	-1.1208
557	gi|15213865	histone deacetylase 10 isoform alpha [Homo sapiens]	0	0	0.195766	1.22355
558	gi|119627209	nardilysin (N-arginine dibasic convertase), isoform CRA_a [Homo sapiens]	2	3	0.195766	1.26234
559	gi|11545403	3 beta-hydroxy-delta 5-C27-steroid oxidoreductase [Homo sapiens]	1	0	0.195771	-1.18816
560	gi|4506711	40S ribosomal protein S27 [Homo sapiens]	0	0	0.195782	1.10521
561	gi|16507237	78 kDa glucose-regulated protein precursor [Homo sapiens]	0	0	0.198019	-1.13279
562	gi|4758112	spliceosome RNA helicase DDX39B [Homo sapiens]	0	0	0.198062	1.10277
563	gi|24432106	cell cycle and apoptosis regulator protein 2 [Homo sapiens]	1	0	0.198132	-1.31508
564	gi|4826686	ATP-dependent RNA helicase DDX1 [Homo sapiens]	1	1	0.198159	-1.17206
565	gi|55959602	tripartite motif-containing 45 [Homo sapiens]	0	0	0.200402	1.05833
566	gi|38201625	eukaryotic translation initiation factor 4 gamma 1 isoform 3 [Homo sapiens]	0	0	0.200429	-1.06438
567	gi|190040	phospholipase C-beta-2 [Homo sapiens]	9	11	0.200493	2.03547
568	gi|41406057	amyloid beta A4 protein isoform c precursor [Homo sapiens]	0	3	0.200537	1.08118
569	gi|31805540	RBM15B protein [Homo sapiens]	2	3	0.200569	-1.35001
570	gi|4503143	cathepsin D preproprotein [Homo sapiens]	0	0	0.202392	1.08971
571	gi|42544159	heat shock protein 105 kDa isoform 1 [Homo sapiens]	25	29	0.202534	-2.08778
572	gi|11968051	cytosolic Fe-S cluster assembly factor NARFL isoform 1 [Homo sapiens]	0	0	0.202897	1.07087
573	gi|190341093	fibroblast growth factor-binding protein 3 precursor [Homo sapiens]	0	1	0.20294	1.27198
574	gi|6996928	mortality factor 4 [Homo sapiens]	2	0	0.202946	1.30782
575	gi|291084757	pyruvate dehydrogenase E1 component subunit alpha, somatic form, mitochondrial isoform 4 precursor [Homo sapiens]	3	2	0.202984	1.36917
576	gi|22218345	ceramide synthase 5 isoform 1 [Homo sapiens]	0	0	0.205213	1.07939
577	gi|50658061	TBC1 domain family member 1 isoform 1 [Homo sapiens]	0	1	0.205317	1.17526
578	gi|51467290	Homo sapiens chromosome 9 genomic contig, GRCh37.p13 Primary Assembly	21	18	0.205344	-1.82225
579	gi|4507171	SPARC isoform 1 precursor [Homo sapiens]	1	0	0.205349	1.15885
580	gi|119605168	homer homolog 3 (Drosophila), isoform CRA_a [Homo sapiens]	24	22	0.205366	1.57498
581	gi|31645	glyceraldehyde-3-phosphate dehydrogenase [Homo sapiens]	0	0	0.205371	-1.12129
582	gi|116256483	calcium uptake protein 1, mitochondrial isoform 1 [Homo sapiens]	0	0	0.205409	1.17792
583	gi|155030242	WD repeat-containing protein 60 [Homo sapiens]	3	1	0.205453	-1.2713
584	gi|194097352	alpha-actinin-1 isoform c [Homo sapiens]	1	0	0.205453	-1.03928
585	gi|14916485	caspase-6 isoform beta [Homo sapiens]	1	0	0.205453	1.16713
586	gi|10436261	unnamed protein product [Homo sapiens]	1	0	0.207123	-1.05556
587	gi|194382324	unnamed protein product [Homo sapiens]	7	9	0.207812	1.60542
588	gi|178394	aldehyde dehydrogenase I, partial [Homo sapiens]	2	1	0.207883	1.3203
589	gi|14043895	EIF2S2 protein [Homo sapiens]	5	5	0.207915	1.27894
590	gi|4505685	pyruvate dehydrogenase E1 component subunit alpha, somatic form, mitochondrial isoform 1 precursor [Homo sapiens]	2	1	0.207921	1.12592
591	gi|4506179	proteasome subunit alpha type-1 isoform 2 [Homo sapiens]	5	3	0.207926	-1.2315
592	gi|150378520	zinc finger protein 594 [Homo sapiens]	1	7	0.207932	1.53647
593	gi|194388402	unnamed protein product [Homo sapiens]	7	11	0.210378	1.54897
594	gi|12751497	UPF0488 protein C8orf33 [Homo sapiens]	2	2	0.210378	1.09392
595	gi|9966764	acyl-protein thioesterase 2 [Homo sapiens]	0	1	0.210405	-1.00636
596	gi|148746216	protein LMBR1L isoform 1 [Homo sapiens]	0	0	0.212576	1.04219
597	gi|18765707	inositol polyphosphate 5-phosphatase K isoform 2 [Homo sapiens]	0	0	0.212791	1.09132
598	gi|45446749	kinesin heavy chain isoform 5A [Homo sapiens]	1	1	0.212862	-1.23905
599	gi|197304554	beta-spectrin III, partial [Homo sapiens]	13	7	0.212873	-1.3896
600	gi|56788399	target of rapamycin complex 2 subunit MAPKAP1 isoform 4 [Homo sapiens]	0	1	0.2129	1.12211
601	gi|94721261	2',3'-cyclic-nucleotide 3'-phosphodiesterase [Homo sapiens]	0	1	0.212911	1.16021
602	gi|186928847	cirhin [Homo sapiens]	0	0	0.212911	1.14254
603	gi|156713444	proteasome subunit alpha type-4 isoform 2 [Homo sapiens]	1	0	0.212922	-1.12385
604	gi|24475884	Homo sapiens Ras association (RalGDS/AF-6) domain family (N-terminal) member 7 (RASSF7), mRNA	2	2	0.212944	1.36324
605	gi|184484	hexabrachion [Homo sapiens]	5	7	0.215031	1.2642
606	gi|4557663	immunoglobulin-binding protein 1 [Homo sapiens]	0	0	0.215053	1.02154
607	gi|22027540	Homo sapiens programmed cell death 7 (PDCD7), mRNA	0	0	0.215191	1.04422
608	gi|5031815	lysine--tRNA ligase isoform 2 [Homo sapiens]	0	0	0.21545	-1.01082
609	gi|37492	alpha-tubulin [Homo sapiens]	8	12	0.215455	2.01635
610	gi|13376886	PTGES3L-AARSD1 protein isoform 2 [Homo sapiens]	6	9	0.215466	1.35558
611	gi|121934188	KIF5C protein, partial [Homo sapiens]	4	2	0.215472	-1.22011
612	gi|38708321	DNA helicase INO80 [Homo sapiens]	0	0	0.217684	1.04545
613	gi|31092	unnamed protein product [Homo sapiens]	0	0	0.217894	1.03359
614	gi|115430223	galectin-3 isoform 1 [Homo sapiens]	0	0	0.217911	-1.08394
615	gi|46249393	rho-related GTP-binding protein RhoG precursor [Homo sapiens]	1	0	0.217999	1.0941
616	gi|179955	catechol-O-methyltransferase [Homo sapiens]	0	1	0.218016	1.24031
617	gi|112382377	ubiquitin-conjugating enzyme E2 S [Homo sapiens]	2	0	0.218027	1.06085
618	gi|34996489	PH-interacting protein [Homo sapiens]	2	2	0.218027	1.07758
619	gi|21040386	HSPA9 protein, partial [Homo sapiens]	1	0	0.22052	-1.04762
620	gi|4506181	proteasome subunit alpha type-2 [Homo sapiens]	1	1	0.220542	1.08876
621	gi|58761484	T-complex protein 1 subunit gamma isoform c [Homo sapiens]	0	1	0.220565	-1.06395
622	gi|4505621	phosphatidylethanolamine-binding protein 1 [Homo sapiens]	5	6	0.220576	-1.12166
623	gi|8922764	MRG/MORF4L-binding protein [Homo sapiens]	1	4	0.220598	1.40978
624	gi|163965364	nascent polypeptide-associated complex subunit alpha isoform b [Homo sapiens]	8	5	0.220609	1.5563
625	gi|194383170	unnamed protein product [Homo sapiens]	5	1	0.220615	-1.04851
626	gi|11036656	protocadherin beta-7 precursor [Homo sapiens]	0	0	0.222328	1.06667
627	gi|5453555	GTP-binding nuclear protein Ran isoform 1 [Homo sapiens]	0	0	0.223046	-1.19901
628	gi|29029597	glutamate receptor ionotropic, kainate 5 isoform 2 precursor [Homo sapiens]	0	0	0.223052	1.06522
629	gi|15029830	PIP5K1C protein [Homo sapiens]	0	2	0.223124	-1.08841
630	gi|169636439	cholesteryl ester transfer protein isoform 1 precursor [Homo sapiens]	6	1	0.223213	-1.48706
631	gi|18482486	RNA-binding protein splice variant a [Homo sapiens]	3	8	0.223224	1.20811
632	gi|119571146	WD repeat domain 13, isoform CRA_b [Homo sapiens]	1	0	0.22323	1.2905
633	gi|109148508	ubiquitin thioesterase OTUB1 [Homo sapiens]	0	0	0.224478	-1.03704
634	gi|298111	XP-G factor [Homo sapiens]	0	0	0.224734	1.04762
635	gi|4757810	ATP synthase subunit alpha, mitochondrial isoform a precursor [Homo sapiens]	0	1	0.225153	-1.07955
636	gi|4758768	NADH dehydrogenase [ubiquinone] 1 alpha subcomplex subunit 10, mitochondrial precursor [Homo sapiens]	0	0	0.225231	-1.0141
637	gi|190040	phospholipase C-beta-2 [Homo sapiens]	0	0	0.225566	-1.00806
638	gi|194018520	eukaryotic peptide chain release factor GTP-binding subunit ERF3A isoform 1 [Homo sapiens]	2	0	0.225783	-1.31406
639	gi|41393561	cytosol aminopeptidase [Homo sapiens]	4	1	0.225817	-1.3109
640	gi|5174539	malate dehydrogenase, cytoplasmic isoform MDH1 [Homo sapiens]	1	2	0.225845	-1.21745
641	gi|14245742	uridine-cytidine kinase 2, partial [Homo sapiens]	1	2	0.22585	-1.1335
642	gi|32452014	RAP1 GTPase activating protein [Homo sapiens]	8	6	0.225861	-1.02188
643	gi|13129128	UPF0184 protein C9orf16 [Homo sapiens]	12	16	0.228353	1.28923
644	gi|94818879	rhomboid domain-containing protein 2 isoform b [Homo sapiens]	0	1	0.228392	-1.2
645	gi|68348723	zinc finger protein 711 [Homo sapiens]	0	2	0.22842	1.12229
646	gi|194097392	golgin subfamily A member 2 [Homo sapiens]	12	15	0.228431	1.32749
647	gi|11342676	cdc42-interacting protein 4 isoform 2 [Homo sapiens]	0	0	0.228442	1.17964
648	gi|48928058	small ubiquitin-related modifier 3 isoform 1 precursor [Homo sapiens]	1	0	0.228448	-1.05351
649	gi|4503179	oral-facial-digital syndrome 1 protein [Homo sapiens]	9	4	0.228448	-1.38678
650	gi|8923892	peroxisomal membrane protein 2 [Homo sapiens]	1	0	0.228465	-1.05833
651	gi|121114294	ras GTPase-activating protein 4 isoform 1 [Homo sapiens]	0	0	0.228476	-1.1637
652	gi|154689719	protein sel-1 homolog 3 isoform 1 [Homo sapiens]	3	1	0.228487	-1.20833
653	gi|119608624	G-protein signalling modulator 1 (AGS3-like, C. elegans), isoform CRA_c, partial [Homo sapiens]	4	6	0.228487	-1.47561
654	gi|31377775	glutamate dehydrogenase 2, mitochondrial precursor [Homo sapiens]	1	4	0.228509	1.1928
655	gi|46370069	exostosin-2 isoform 2 [Homo sapiens]	0	0	0.230866	-1.0283
656	gi|4507137	alpha-1-syntrophin [Homo sapiens]	0	0	0.230944	-1.10227
657	gi|119627240	cyclin-dependent kinase inhibitor 2C (p18, inhibits CDK4), isoform CRA_b [Homo sapiens]	1	0	0.23109	1.12053
658	gi|23308697	signal recognition particle receptor subunit alpha isoform 1 [Homo sapiens]	0	0	0.231101	1.11179
659	gi|31092	unnamed protein product [Homo sapiens]	0	0	0.231123	1.06128
660	gi|18490286	Neurogenic differentiation 2 [Homo sapiens]	0	0	0.23114	1.25628
661	gi|156104869	chloride channel protein 2 isoform 1 [Homo sapiens]	1	0	0.231151	1.0346
662	gi|33350932	cytoplasmic dynein 1 heavy chain 1 [Homo sapiens]	0	0	0.231162	1.00202
663	gi|182399	farnesyl pyrophosphate synthetase (EC 2.5.1.1) [Homo sapiens]	0	0	0.233085	-1.05714
664	gi|65301139	probable phospholipid-transporting ATPase IIA [Homo sapiens]	0	0	0.23336	-1.05556
665	gi|112363070	hsp70-binding protein 1 isoform 2 [Homo sapiens]	0	0	0.233624	1.05376
666	gi|110611233	collagen alpha-1(XVIII) chain isoform 2 preproprotein [Homo sapiens]	0	0	0.233692	1.19925
667	gi|149588534	ataxin-7-like protein 3 isoform b [Homo sapiens]	14	21	0.233692	1.57253
668	gi|19923796	60S ribosomal export protein NMD3 [Homo sapiens]	0	0	0.233714	1.08661
669	gi|112789531	Homo sapiens poliovirus receptor-related 2 (herpesvirus entry mediator B) (PVRL2), transcript variant delta, mRNA	9	13	0.233804	2.05336
670	gi|190194363	dihydropyrimidinase-related protein 4 [Homo sapiens]	5	2	0.233832	-1.14925
671	gi|30140	COUP-TF, partial [Homo sapiens]	0	0	0.233839	1.03571
672	gi|22538469	Homo sapiens eomesodermin (EOMES), mRNA	4	6	0.23386	-1.07799
673	gi|21915167	protein GRINL1A isoform 1 [Homo sapiens]	13	11	0.236529	-2.01795
674	gi|2316088	golgi SNARE [Homo sapiens]	0	0	0.236535	1.11504
675	gi|49168470	ADH5 [Homo sapiens]	1	1	0.236546	-1.11472
676	gi|18676664	FLJ00231 protein, partial [Homo sapiens]	0	2	0.236557	1.22241
677	gi|60498971	Homo sapiens 3-phosphoinositide dependent protein kinase-1 (PDPK1), transcript variant 1, mRNA	4	2	0.236563	-1.36148
678	gi|4505241	protein Mpv17 [Homo sapiens]	0	0	0.239164	1.02365
679	gi|5729794	CUGBP Elav-like family member 1 isoform 1 [Homo sapiens]	0	1	0.239266	1.09152
680	gi|14042214	unnamed protein product [Homo sapiens]	0	0	0.239294	-1.08983
681	gi|13128968	dual specificity protein phosphatase 26 [Homo sapiens]	0	0	0.239294	1.23291
682	gi|14336765	JFP13 [Homo sapiens]	0	0	0.239316	1.02272
683	gi|194391366	unnamed protein product [Homo sapiens]	0	0	0.241843	-1.10748
684	gi|52630449	ubiquitin carboxyl-terminal hydrolase 48 isoform a [Homo sapiens]	14	16	0.241917	1.08813
685	gi|11056036	tubulin--tyrosine ligase-like protein 12 [Homo sapiens]	12	16	0.242007	2.26815
686	gi|118498359	ribosomal L1 domain-containing protein 1 [Homo sapiens]	9	14	0.242041	2.41728
687	gi|54300704	zinc finger MYND domain containing 11 transcript variant 3 [Homo sapiens]	0	0	0.242052	1.18278
688	gi|145199237	RNA exonuclease 1 homolog [Homo sapiens]	1	1	0.242058	1.0733
689	gi|194385990	unnamed protein product [Homo sapiens]	4	1	0.242064	1.00768
690	gi|13278786	NUMA1 protein [Homo sapiens]	0	0	0.242064	1.2598
691	gi|164691191	unnamed protein product [Homo sapiens]	18	18	0.244748	-1.57102
692	gi|38327632	epithelial discoidin domain-containing receptor 1 isoform 1 precursor [Homo sapiens]	5	8	0.244782	1.12699
693	gi|181041	cAMP response element regulatory protein [Homo sapiens]	1	1	0.244782	-1.09389
694	gi|17530785	breast cancer metastasis-suppressor 1 isoform 1 [Homo sapiens]	4	1	0.244794	-1.20488
695	gi|12053337	hypothetical protein [Homo sapiens]	0	0	0.244799	1.00668
696	gi|7706429	trafficking protein particle complex subunit 2-like protein [Homo sapiens]	0	0	0.244805	1.04736
697	gi|3986482	translation initiation factor eIF3 p40 subunit [Homo sapiens]	4	8	0.244828	1.26342
698	gi|7657247	Kv channel-interacting protein 1 isoform 2 [Homo sapiens]	1	2	0.244833	1.05889
699	gi|20070228	nucleobindin-1 precursor [Homo sapiens]	7	1	0.244856	-1.0822
700	gi|4389513	Human homolog of Mus musculus wizL protein [AA 4-1561], partial [Homo sapiens]	17	13	0.247557	-2.36636
701	gi|32454741	serpin H1 precursor [Homo sapiens]	0	0	0.247568	1.09699
702	gi|119610275	solute carrier family 25 (mitochondrial carrier; adenine nucleotide translocator), member 5, isoform CRA_b [Homo sapiens]	0	0	0.247574	1.08541
703	gi|163310749	LIM and calponin homology domains-containing protein 1 isoform e [Homo sapiens]	6	3	0.247574	-1.18532
704	gi|35119	NuMA protein [Homo sapiens]	3	6	0.24758	1.2524
705	gi|27886555	nuclear factor of activated T-cells, cytoplasmic 3 isoform 3 [Homo sapiens]	2	1	0.247585	1.02661
706	gi|194375478	unnamed protein product [Homo sapiens]	0	0	0.247602	1.04269
707	gi|211063485	uncharacterized protein C1orf198 isoform 2 [Homo sapiens]	4	6	0.247602	1.42396
708	gi|150456432	serine/threonine-protein kinase ULK3 [Homo sapiens]	0	0	0.24762	1.0966
709	gi|1119217	UDP-galactose-4-epimerase [Homo sapiens]	0	1	0.247625	1.10698
710	gi|34147487	GDP-fucose protein O-fucosyltransferase 2 isoform C precursor [Homo sapiens]	1	0	0.247631	1.27434
711	gi|109698609	protein BANP isoform b [Homo sapiens]	0	2	0.247642	1.35484
712	gi|31377468	dedicator of cytokinesis protein 2 [Homo sapiens]	2	3	0.247654	1.11787
713	gi|123270994	HLA-B associated transcript 3, partial [Homo sapiens]	3	1	0.247654	-1.16569
714	gi|140560994	coiled-coil domain-containing protein R3HCC1L isoform 2 [Homo sapiens]	3	1	0.247654	1.39312
715	gi|21397158	cyclin D3 [Homo sapiens]	0	0	0.250098	1.02839
716	gi|151301041	actin-related protein 5 [Homo sapiens]	2	1	0.250121	1.34618
717	gi|18088172	SELO protein, partial [Homo sapiens]	0	0	0.250121	1.0716
718	gi|195976807	retinol-binding protein 1 isoform a [Homo sapiens]	0	0	0.250189	1.0119
719	gi|23238227	Homo sapiens carbohydrate (N-acetylglucosamine 6-O) sulfotransferase 7 (CHST7), mRNA	0	0	0.250303	-1.04499
720	gi|7669492	glyceraldehyde-3-phosphate dehydrogenase isoform 1 [Homo sapiens]	0	0	0.250337	-1.03652
721	gi|3218320	death associated protein 5, partial [Homo sapiens]	14	19	0.250377	1.40084
722	gi|13324688	WD repeat-containing protein 11 [Homo sapiens]	1	0	0.2504	1.03733
723	gi|21361322	tubulin beta-4A chain isoform 3 [Homo sapiens]	2	2	0.250417	1.20764
724	gi|77917603	Homo sapiens ubiquitin family domain containing 1 (UBFD1), mRNA	4	2	0.250434	-1.50242
725	gi|166362737	erythrocyte membrane protein band 4.2 isoform 2 [Homo sapiens]	0	0	0.250439	-1.11956
726	gi|18490286	Neurogenic differentiation 2 [Homo sapiens]	0	0	0.250445	1.2
727	gi|4557471	AP-1 complex subunit sigma-1A [Homo sapiens]	0	1	0.250457	1.04949
728	gi|259016340	RecName: Full=PWWP domain-containing protein MUM1; AltName: Full=Mutated melanoma-associated antigen 1; Short=MUM-1; AltName: Full=Protein expandere	1	4	0.250462	-1.38525
729	gi|16550229	unnamed protein product [Homo sapiens]	1	2	0.250468	1.12882
730	gi|21536449	prefoldin subunit 1 [Homo sapiens]	1	0	0.250474	1.19311
731	gi|189181759	electron transfer flavoprotein subunit alpha, mitochondrial isoform b [Homo sapiens]	0	0	0.250474	1.19337
732	gi|17999541	vacuolar protein sorting-associated protein 35 [Homo sapiens]	0	0	0.253059	-1.18919
733	gi|30795227	D-tyrosyl-tRNA(Tyr) deacylase 1 [Homo sapiens]	0	1	0.253185	-1.20763
734	gi|14165437	heterogeneous nuclear ribonucleoprotein K isoform a [Homo sapiens]	3	2	0.253259	1.00784
735	gi|215272337	Homo sapiens cancer/testis antigen 1B (CTAG1B), mRNA	1	0	0.25327	-1.36096
736	gi|150417981	rho GTPase-activating protein 35 [Homo sapiens]	0	0	0.253293	1.05837
737	gi|94536841	Homo sapiens ribose 5-phosphate isomerase A (RPIA), mRNA	7	1	0.253316	1.49167
738	gi|32967305	ubiquinone biosynthesis monooxygenase COQ6, mitochondrial isoform a [Homo sapiens]	0	0	0.255718	1.09306
739	gi|4826774	ubiquitin-like protein ISG15 precursor [Homo sapiens]	0	0	0.256004	-1.03039
740	gi|13027612	ras-like protein family member 11B [Homo sapiens]	0	0	0.256135	1.09577
741	gi|119592278	hematopoietic signal peptide-containing, isoform CRA_b [Homo sapiens]	0	2	0.256169	-1.13102
742	gi|6912646	neuroplastin isoform b precursor [Homo sapiens]	3	2	0.256169	-1.26121
743	gi|112910	RecName: Full=Alpha-2-HS-glycoprotein; AltName: Full=Alpha-2-Z-globulin; AltName: Full=Ba-alpha-2-glycoprotein; AltName: Full=Fetuin-A; Contains: RecName: Full=Alpha-2-HS-glycoprotein chain A; Contains: RecName: Full=Alpha-2-HS-glycoprotein chain B; Flags: Precursor	1	0	0.256175	-1.25075
744	gi|34850061	stathmin-2 isoform 2 [Homo sapiens]	7	6	0.256187	-1.75195
745	gi|168229248	asparagine synthetase [glutamine-hydrolyzing] isoform a [Homo sapiens]	0	0	0.258718	-1.03846
746	gi|77812678	inorganic pyrophosphatase 2, mitochondrial isoform 2 precursor [Homo sapiens]	2	1	0.259057	-1.25607
747	gi|6912642	polycomb protein SCMH1 isoform b [Homo sapiens]	2	0	0.259057	1.01991
748	gi|194375508	unnamed protein product [Homo sapiens]	1	1	0.259057	-1.02206
749	gi|12597314	tRNA-guanine transglycosylase, partial [Homo sapiens]	1	0	0.259068	1.38012
750	gi|4504511	dnaJ homolog subfamily A member 1 isoform 1 [Homo sapiens]	0	3	0.259085	1.40782
751	gi|18201905	glucose-6-phosphate isomerase isoform 2 [Homo sapiens]	1	0	0.261583	1.06915
752	gi|11641247	Golgi-associated plant pathogenesis-related protein 1 isoform a [Homo sapiens]	0	0	0.261818	1.01624
753	gi|5902121	Homo sapiens spectrin, beta, non-erythrocytic 2 (SPTBN2), mRNA	0	0	0.261864	-1.09525
754	gi|22749235	zinc finger protein 709 [Homo sapiens]	1	1	0.261921	1.10546
755	gi|11967971	ATP-binding cassette sub-family G member 8 [Homo sapiens]	2	1	0.261978	-1.21105
756	gi|47125326	FTH1 protein, partial [Homo sapiens]	6	3	0.261984	-1.31146
757	gi|156105697	roquin-2 isoform 1 [Homo sapiens]	2	6	0.262007	1.2482
758	gi|7706751	tubulin gamma-2 chain [Homo sapiens]	3	3	0.262007	1.16121
759	gi|115527097	serine/threonine-protein kinase MRCK beta [Homo sapiens]	0	0	0.264359	1.07692
760	gi|32356	unnamed protein product [Homo sapiens]	0	0	0.264463	-1.01388
761	gi|4506061	5'-AMP-activated protein kinase subunit gamma-1 isoform 1 [Homo sapiens]	0	0	0.264721	-1.02048
762	gi|21749964	unnamed protein product [Homo sapiens]	0	0	0.26479	1.05165
763	gi|4759154	synaptosomal-associated protein 29 [Homo sapiens]	18	17	0.264802	-1.20308
764	gi|38788319	guanine nucleotide-binding protein-like 1 [Homo sapiens]	5	11	0.264882	1.34544
765	gi|94536842	ribose-5-phosphate isomerase [Homo sapiens]	6	1	0.264888	1.42709
766	gi|4758304	protein disulfide-isomerase A4 precursor [Homo sapiens]	2	3	0.264905	1.20885
767	gi|16877619	GPR175 protein [Homo sapiens]	1	1	0.264928	1.29812
768	gi|5453543	aldo-keto reductase family 1 member C1 [Homo sapiens]	2	2	0.264934	1.33664
769	gi|158260761	unnamed protein product [Homo sapiens]	1	3	0.264934	1.16003
770	gi|33126317	ribose 5-phosphate isomerase [Homo sapiens]	5	3	0.264951	1.68095
771	gi|19353009	Similar to Elongation factor 2b, partial [Homo sapiens]	0	0	0.267302	1.02606
772	gi|116089292	tetratricopeptide repeat protein 21B [Homo sapiens]	0	0	0.267567	1.07865
773	gi|40068485	von Willebrand factor A domain-containing protein 1 isoform 1 precursor [Homo sapiens]	0	0	0.267808	-1.18723
774	gi|28872796	CCAAT/enhancer-binding protein beta isoform a [Homo sapiens]	5	3	0.267854	-1.24846
775	gi|5031705	regulator of G-protein signaling 19 [Homo sapiens]	6	1	0.267871	-1.1487
776	gi|4506013	protein phosphatase 1 regulatory subunit 7 isoform 1 [Homo sapiens]	0	0	0.2679	1.18544
777	gi|14141157	heterogeneous nuclear ribonucleoprotein H3 isoform a [Homo sapiens]	0	0	0.267912	1.21543
778	gi|157819143	igLON family member 5 precursor [Homo sapiens]	2	0	0.27017	1.05072
779	gi|119572234	zyxin, isoform CRA_b [Homo sapiens]	0	0	0.270504	-1.04981
780	gi|54112382	lysine-specific demethylase 2B isoform a [Homo sapiens]	0	0	0.270734	-1.07192
781	gi|5911869	hypothetical protein [Homo sapiens]	9	6	0.270832	-1.57752
782	gi|190289	S plasma protein [Homo sapiens]	2	3	0.270855	1.21873
783	gi|72534660	serine/arginine-rich splicing factor 7 isoform 1 [Homo sapiens]	0	2	0.270855	1.09804
784	gi|4501867	aconitate hydratase, mitochondrial precursor [Homo sapiens]	5	8	0.270861	1.34864
785	gi|105990514	filamin-B isoform 2 [Homo sapiens]	1	1	0.270866	-1.27848
786	gi|194385990	unnamed protein product [Homo sapiens]	0	0	0.273458	1.04255
787	gi|119622929	cyclin-dependent kinase inhibitor 1C (p57, Kip2), isoform CRA_a, partial [Homo sapiens]	11	17	0.273821	1.64373
788	gi|48675816	Homo sapiens hypothetical protein FLJ10154 (FLJ10154), mRNA	6	9	0.273827	1.66189
789	gi|194389006	unnamed protein product [Homo sapiens]	15	13	0.273861	-1.21605
790	gi|7019349	gremlin-1 isoform 1 precursor [Homo sapiens]	0	0	0.27389	1.08897
791	gi|116063573	filamin-A isoform 1 [Homo sapiens]	0	1	0.27389	-1.24999
792	gi|158255948	unnamed protein product [Homo sapiens]	8	5	0.27389	-2.08466
793	gi|32171249	prostaglandin-H2 D-isomerase precursor [Homo sapiens]	0	0	0.276411	1.01744
794	gi|21464101	14-3-3 protein gamma [Homo sapiens]	0	0	0.276688	-1.02327
795	gi|14150141	programmed cell death protein 2-like [Homo sapiens]	0	1	0.27674	1.0794
796	gi|4557809	ornithine aminotransferase, mitochondrial isoform 1 precursor [Homo sapiens]	0	1	0.276775	-1.03024
797	gi|55770872	lethal(3)malignant brain tumor-like protein 3 isoform b [Homo sapiens]	0	0	0.27685	-1.06407
798	gi|5453579	bone morphogenetic protein 1 isoform 3 precursor [Homo sapiens]	0	1	0.276855	1.08049
799	gi|26051234	Homo sapiens nucleoporin 133kDa (NUP133), mRNA	0	0	0.27689	-1.00001
800	gi|23397653	GPI transamidase component PIG-T isoform 1 precursor [Homo sapiens]	0	0	0.276907	1.05412
801	gi|119571411	WD repeat and SOCS box-containing 1, isoform CRA_a [Homo sapiens]	0	1	0.276907	1.02375
802	gi|24308073	tyrosine-protein phosphatase non-receptor type 23 isoform 1 [Homo sapiens]	3	4	0.276925	1.24093
803	gi|17149828	N-alpha-acetyltransferase 15, NatA auxiliary subunit [Homo sapiens]	0	0	0.276925	1.04716
804	gi|6912602	arfaptin-2 isoform 2 [Homo sapiens]	2	1	0.276925	1.14066
805	gi|16117791	60S ribosomal protein L35a [Homo sapiens]	0	0	0.279676	1.08099
806	gi|42734381	tRNA wybutosine-synthesizing protein 3 homolog isoform 1 [Homo sapiens]	5	4	0.279878	-1.09393
807	gi|171906589	[3-methyl-2-oxobutanoate dehydrogenase [lipoamide]] kinase, mitochondrial isoform a precursor [Homo sapiens]	8	8	0.279919	1.26714
808	gi|46370066	exostosin-1 [Homo sapiens]	0	0	0.27993	1.06059
809	gi|2511781	beta III spectrin, partial [Homo sapiens]	1	2	0.279947	-1.32364
810	gi|4504481	serine protease hepsin precursor [Homo sapiens]	0	1	0.279947	1.09099
811	gi|122937289	kinesin-like protein KIF18B isoform 3 [Homo sapiens]	1	1	0.279959	-1.2542
812	gi|178775	proapolipoprotein, partial [Homo sapiens]	1	1	0.279971	1.10661
813	gi|38505156	transcription elongation factor A protein 2 isoform b [Homo sapiens]	3	4	0.279971	-1.57929
814	gi|16753227	60S ribosomal protein L6 [Homo sapiens]	0	0	0.279971	-1.06
815	gi|148922920	DENN domain-containing protein 4B [Homo sapiens]	9	8	0.279976	-1.32716
816	gi|26051235	nuclear pore complex protein Nup133 [Homo sapiens]	1	0	0.282924	-1.05682
817	gi|24308432	tetratricopeptide repeat domain 5 [Homo sapiens]	4	4	0.283028	-1.30079
818	gi|14043943	FASN protein [Homo sapiens]	1	0	0.283033	1.21361
819	gi|20336313	B-cell lymphoma/leukemia 11A isoform 3 [Homo sapiens]	0	0	0.283033	1.4155
820	gi|89037929	Homo sapiens chromosome 14 genomic contig, alternate assembly Hs_Celera 211000035836695, whole genome shotgun sequence	3	5	0.283039	1.54591
821	gi|4557367	bleomycin hydrolase [Homo sapiens]	0	0	0.285598	-1.23032
822	gi|310923196	PPAN-P2RY11 protein isoform 2 [Homo sapiens]	0	0	0.286073	1.12173
823	gi|119606230	transmembrane protein 8 (five membrane-spanning domains), isoform CRA_b [Homo sapiens]	2	3	0.286125	1.07961
824	gi|28590	unnamed protein product [Homo sapiens]	1	0	0.286125	1.2344
825	gi|4557873	uroporphyrinogen-III synthase [Homo sapiens]	4	1	0.286154	-1.29264
826	gi|154090959	WASH complex subunit FAM21B [Homo sapiens]	1	3	0.28616	-1.49603
827	gi|194385888	unnamed protein product [Homo sapiens]	0	0	0.28816	1.02778
828	gi|7657522	RING-box protein 2 isoform 1 [Homo sapiens]	1	0	0.289187	-1.08762
829	gi|21411495	CTNNA1 protein [Homo sapiens]	0	0	0.28921	1.03158
830	gi|119617173	heterogeneous nuclear ribonucleoprotein A1, isoform CRA_g [Homo sapiens]	1	0	0.289245	1.01432
831	gi|22212935	Homo sapiens opioid receptor, sigma 1 (OPRS1), transcript variant 3, mRNA	1	1	0.289262	1.0871
832	gi|21536286	creatine kinase B-type [Homo sapiens]	5	4	0.289268	-1.24675
833	gi|24308201	adipocyte plasma membrane-associated protein [Homo sapiens]	0	0	0.291837	1.00207
834	gi|18375501	DNA-(apurinic or apyrimidinic site) lyase [Homo sapiens]	0	0	0.292156	-1.10771
835	gi|1136438	KIAA0190, partial [Homo sapiens]	13	18	0.292307	1.48064
836	gi|20070260	negative elongation factor B [Homo sapiens]	3	2	0.292336	-1.12453
837	gi|21104416	dolichyl-diphosphooligosaccharide-protein glycosyltransferase [Homo sapiens]	0	0	0.292359	-1.17718
838	gi|36338349	SNX9 protein, partial [Homo sapiens]	3	6	0.292365	-1.22285
839	gi|145275200	isoaspartyl peptidase/L-asparaginase [Homo sapiens]	0	0	0.292382	1.32955
840	gi|38016911	erythrocyte band 7 integral membrane protein isoform a [Homo sapiens]	0	0	0.295177	1.0087
841	gi|1022813	human homolog of Drosophila lethal discs large 1; Method: conceptual translation supplied by author [Homo sapiens]	0	0	0.295507	1.05946
842	gi|22749479	protein canopy homolog 4 precursor [Homo sapiens]	1	1	0.29765	1.1
843	gi|4505237	55 kDa erythrocyte membrane protein isoform 1 [Homo sapiens]	1	0	0.297842	1.03707
844	gi|7020145	unnamed protein product [Homo sapiens]	1	0	0.298696	-1.10546
845	gi|24430216	Homo sapiens interleukin 10 (IL10), mRNA	0	0	0.298702	1.01824
846	gi|4504811	junction plakoglobin [Homo sapiens]	0	0	0.298702	1.18136
847	gi|7706089	SCAN domain-containing protein 1 isoform 1 [Homo sapiens]	0	3	0.298736	-1.18581
848	gi|10438940	unnamed protein product [Homo sapiens]	7	7	0.298736	1.62119
849	gi|50659100	inactive serine protease PAMR1 isoform b precursor [Homo sapiens]	1	0	0.298748	1.16375
850	gi|4502747	cyclin-dependent kinase 9 [Homo sapiens]	3	2	0.298748	1.15719
851	gi|23110944	proteasome subunit alpha type-6 isoform a [Homo sapiens]	4	1	0.298754	-1.07034
852	gi|4505293	myb-related protein B isoform 1 [Homo sapiens]	6	2	0.301803	-1.05213
853	gi|21739151	hypothetical protein, partial [Homo sapiens]	7	6	0.301907	-1.13282
854	gi|124028529	symplekin [Homo sapiens]	11	11	0.301919	-1.56954
855	gi|12804285	SURF6 protein, partial [Homo sapiens]	0	0	0.301931	1.03646
856	gi|25306287	ribosome-releasing factor 2, mitochondrial isoform 2 [Homo sapiens]	0	0	0.301954	-1.07959
857	gi|55959790	novel protein [Homo sapiens]	5	5	0.301971	1.55446
858	gi|11545906	fructosamine-3-kinase [Homo sapiens]	1	2	0.301983	1.17264
859	gi|189055002	unnamed protein product [Homo sapiens]	1	1	0.301989	-1.76591
860	gi|42734434	transmembrane protein 53 isoform 1 [Homo sapiens]	0	0	0.304089	1.07053
861	gi|4757810	ATP synthase subunit alpha, mitochondrial isoform a precursor [Homo sapiens]	1	0	0.30506	-1.06953
862	gi|149588534	ataxin-7-like protein 3 isoform b [Homo sapiens]	10	13	0.305113	1.31258
863	gi|4324699	nuclear mitotic apparatus protein 1, partial [Homo sapiens]	0	1	0.305142	1.11233
864	gi|46198304	cytochrome c oxidase assembly factor 4 homolog, mitochondrial [Homo sapiens]	2	1	0.305148	1.07006
865	gi|31742505	probable guanine nucleotide exchange factor MCF2L2 [Homo sapiens]	0	1	0.305165	-1.09024
866	gi|14110407	heterogeneous nuclear ribonucleoprotein D-like isoform a [Homo sapiens]	5	2	0.305165	-1.13137
867	gi|187608750	cellular nucleic acid-binding protein isoform 6 [Homo sapiens]	0	0	0.305177	-1.06443
868	gi|134288890	DIS3-like exonuclease 2 isoform 1 [Homo sapiens]	9	7	0.305177	-1.5085
869	gi|16554627	WD repeat-containing protein 5 [Homo sapiens]	0	1	0.305188	-1.0696
870	gi|4557235	very long-chain specific acyl-CoA dehydrogenase, mitochondrial isoform 1 precursor [Homo sapiens]	4	1	0.305206	-1.12627
871	gi|195947382	RILP-like protein 1 [Homo sapiens]	0	1	0.305211	1.16497
872	gi|4505981	platelet basic protein preproprotein [Homo sapiens]	0	0	0.30689	1.05882
873	gi|122114641	zinc finger protein 3 isoform 2 [Homo sapiens]	0	0	0.307852	1.04225
874	gi|119572939	prostate tumor overexpressed gene 1, isoform CRA_c [Homo sapiens]	0	0	0.308271	1.14793
875	gi|186928835	prolyl 3-hydroxylase 1 isoform 1 precursor [Homo sapiens]	1	0	0.308306	1.14754
876	gi|20521844	KIAA0199, partial [Homo sapiens]	0	0	0.308353	1.03097
877	gi|119579296	ankyrin repeat and sterile alpha motif domain containing 6, isoform CRA_a [Homo sapiens]	0	0	0.308382	-1.10137
878	gi|30311	cytokeratin 18 (424 AA), partial [Homo sapiens]	11	8	0.308382	-1.30815
879	gi|4503545	eukaryotic translation initiation factor 5A-1 isoform B [Homo sapiens]	0	0	0.308434	-1.11129
880	gi|90652861	tyrosine-protein phosphatase non-receptor type 5 isoform b [Homo sapiens]	0	0	0.30844	-1.05721
881	gi|118344454	sperm-associated antigen 7 [Homo sapiens]	2	0	0.308451	-1.18961
882	gi|119964728	D-2-hydroxyglutarate dehydrogenase, mitochondrial isoform 1 precursor [Homo sapiens]	1	1	0.308463	1.11939
883	gi|119582036	La ribonucleoprotein domain family, member 1, isoform CRA_a [Homo sapiens]	2	4	0.308463	-1.29519
884	gi|83716023	Homo sapiens kinesin family member 21B (KIF21B), mRNA	0	0	0.311208	1.03384
885	gi|22027642	kelch-like ECH-associated protein 1 [Homo sapiens]	0	0	0.311621	1.09484
886	gi|7305503	stomatin-like protein 2, mitochondrial isoform a [Homo sapiens]	0	0	0.311627	-1.15517
887	gi|88966845	Homo sapiens chromosome 3 genomic contig, reference assembly	1	0	0.311691	-1.05295
888	gi|111601559	FKBP1A protein [Homo sapiens]	0	0	0.311691	1.11912
889	gi|154146191	heat shock protein HSP 90-alpha isoform 2 [Homo sapiens]	2	2	0.311737	1.18834
890	gi|13477137	Pitrilysin metallopeptidase 1 [Homo sapiens]	3	1	0.311749	-1.22447
891	gi|32996731	ras association domain-containing protein 5 isoform A [Homo sapiens]	2	0	0.311749	-1.19101
892	gi|4505621	phosphatidylethanolamine-binding protein 1 [Homo sapiens]	3	3	0.311755	-1.08955
893	gi|119577346	v-akt murine thymoma viral oncogene homolog 2, isoform CRA_b [Homo sapiens]	0	0	0.314924	1.02652
894	gi|20270343	ADP-ribosylation factor-like protein 8A isoform 1 [Homo sapiens]	0	0	0.314942	1.04
895	gi|5730015	RUN domain-containing protein 3A isoform 2 [Homo sapiens]	0	0	0.314953	1.03633
896	gi|11321601	ATP-dependent 6-phosphofructokinase, platelet type isoform 1 [Homo sapiens]	0	0	0.314982	-1.07352
897	gi|194376548	unnamed protein product [Homo sapiens]	13	16	0.314988	-1.12875
898	gi|133922582	zinc finger protein 358 [Homo sapiens]	0	0	0.314988	-1.02761
899	gi|8923896	acetyl-coenzyme A synthetase, cytoplasmic isoform 1 [Homo sapiens]	6	5	0.315006	-1.45317
900	gi|124256478	autophagy-related protein 16-1 isoform 2 [Homo sapiens]	0	2	0.315011	1.05137
901	gi|23510384	histone-lysine N-methyltransferase EZH2 isoform b [Homo sapiens]	0	1	0.315017	1.04795
902	gi|18426973	dr1-associated corepressor [Homo sapiens]	0	0	0.315035	-1.08426
903	gi|40068481	histone-lysine N-methyltransferase setd3 isoform a [Homo sapiens]	1	1	0.315035	1.18788
904	gi|40788983	KIAA0911 protein, partial [Homo sapiens]	1	1	0.315064	1.31725
905	gi|213417614	fibroblast growth factor 13 isoform 3 [Homo sapiens]	2	2	0.315064	1.30328
906	gi|14150149	uncharacterized protein C7orf50 [Homo sapiens]	0	0	0.31807	-1.10226
907	gi|154146191	heat shock protein HSP 90-alpha isoform 2 [Homo sapiens]	1	1	0.31821	1.0703
908	gi|12002044	brain my049 protein [Homo sapiens]	1	3	0.31825	1.20717
909	gi|180637	L-isoaspartyl/D-aspartyl protein carboxyl methyltransferase [Homo sapiens]	0	1	0.318291	-1.25
910	gi|39644879	SCYL1 protein, partial [Homo sapiens]	3	7	0.31832	1.1948
911	gi|8922950	meiosis-specific nuclear structural protein 1 [Homo sapiens]	1	0	0.318355	-1.29931
912	gi|6806913	arf-GAP with dual PH domain-containing protein 1 isoform 1 [Homo sapiens]	1	1	0.318355	1.07534
913	gi|5803013	endoplasmic reticulum resident protein 29 isoform 1 precursor [Homo sapiens]	3	3	0.318367	-1.00684
914	gi|187025	lecithin:cholesterol acyltransferase precursor, partial [Homo sapiens]	1	1	0.318372	1.10566
915	gi|2697005	cell cycle protein p38-2G4 homolog [Homo sapiens]	0	0	0.318378	1.16641
916	gi|7106884	HSPC247 [Homo sapiens]	11	15	0.321617	1.19489
917	gi|71772259	Homo sapiens ribosomal protein L5 (RPL5), mRNA	0	0	0.321623	1.19798
918	gi|31092	unnamed protein product [Homo sapiens]	1	0	0.321715	-1.03572
919	gi|6382028	KIAA1273 protein, partial [Homo sapiens]	8	4	0.321721	-1.90559
920	gi|16905402	zinc finger protein [Homo sapiens]	9	8	0.321727	-1.54263
921	gi|4503515	eukaryotic translation initiation factor 3 subunit H [Homo sapiens]	0	0	0.324471	-1.09722
922	gi|4504245	histone H2A type 1-C [Homo sapiens]	0	0	0.324814	1.01193
923	gi|156938257	leucine-rich repeat-containing protein 16B [Homo sapiens]	20	19	0.324965	-1.32988
924	gi|332164781	pyruvate kinase PKM isoform f [Homo sapiens]	0	0	0.325006	-1.04905
925	gi|115511012	coiled-coil domain-containing protein 136 [Homo sapiens]	16	13	0.325029	-1.22726
926	gi|148747209	nucleolar protein 16 isoform 3 [Homo sapiens]	8	1	0.32507	-1.06772
927	gi|47933338	Homo sapiens RNA binding motif protein 15 (RBM15), transcript variant 1, mRNA	0	1	0.325076	-1.14441
928	gi|38197252	MCM2 protein, partial [Homo sapiens]	1	4	0.325087	1.0155
929	gi|157785644	Homo sapiens SPEG complex locus (SPEG), transcript variant 1, mRNA	3	5	0.325099	1.55657
930	gi|122937245	protein BEX4 [Homo sapiens]	0	0	0.32807	1.05203
931	gi|15342049	Ribosomal protein S6 [Homo sapiens]	0	0	0.328412	-1.11063
932	gi|156713444	proteasome subunit alpha type-4 isoform 2 [Homo sapiens]	1	0	0.328418	-1.16093
933	gi|22538450	phosphatidylinositol N-acetylglucosaminyltransferase subunit Q isoform 2 [Homo sapiens]	1	0	0.328447	-1.08566
934	gi|190875	ras-like protein [Homo sapiens]	0	0	0.328459	-1.07451
935	gi|10567816	guanine nucleotide-binding protein G(o) subunit alpha isoform a [Homo sapiens]	0	0	0.328471	1.25556
936	gi|29826325	alpha-adducin isoform d [Homo sapiens]	2	0	0.328482	-1.06678
937	gi|15811782	G patch domain and KOW motifs-containing protein [Homo sapiens]	2	5	0.3285	-1.20291
938	gi|109638743	protein FAM57B [Homo sapiens]	0	1	0.331726	-1.025
939	gi|32129199	SAP domain-containing ribonucleoprotein [Homo sapiens]	17	13	0.331801	-1.61902
940	gi|4506181	proteasome subunit alpha type-2 [Homo sapiens]	0	0	0.331848	1.08834
941	gi|166235169	PRP38 pre-mRNA processing factor 38 (yeast) domain containing B [Homo sapiens]	0	0	0.331865	-1.11053
942	gi|7023641	unnamed protein product [Homo sapiens]	0	0	0.331871	1.08957
943	gi|4505677	calcium/calmodulin-dependent 3',5'-cyclic nucleotide phosphodiesterase 1B isoform 1 [Homo sapiens]	4	2	0.331877	-1.25494
944	gi|17999539	pre-mRNA-splicing factor ATP-dependent RNA helicase PRP16 [Homo sapiens]	1	0	0.331882	-1.08272
945	gi|54792140	Homo sapiens ring finger protein 2 (RNF2), mRNA	3	1	0.331882	1.0056
946	gi|25777596	diacylglycerol kinase delta isoform 1 [Homo sapiens]	1	1	0.331888	1.24706
947	gi|31092	unnamed protein product [Homo sapiens]	1	3	0.331888	1.20301
948	gi|12697921	KIAA1688 protein, partial [Homo sapiens]	2	2	0.331894	-1.20732
949	gi|5453565	brain-specific angiogenesis inhibitor 1-associated protein 2 isoform 3 [Homo sapiens]	6	4	0.331929	-1.43557
950	gi|34147637	COP9 signalosome complex subunit 6 [Homo sapiens]	0	0	0.333962	-1.00775
951	gi|23958561	REST corepressor 2 [Homo sapiens]	1	2	0.335248	1.15429
952	gi|193786023	unnamed protein product [Homo sapiens]	0	0	0.335317	-1.11696
953	gi|48976061	acyl-CoA dehydrogenase family member 10 isoform b [Homo sapiens]	0	0	0.335323	-1.09336
954	gi|9966805	ATP-dependent RNA helicase DDX24 [Homo sapiens]	1	0	0.335329	1.02606
955	gi|50592996	tubulin beta-3 chain isoform 1 [Homo sapiens]	0	0	0.33534	1.07692
956	gi|63252907	Homo sapiens DDB1 and CUL4 associated factor 6 (DCAF6), transcript variant 1, mRNA	6	11	0.335346	1.44918
957	gi|24308354	uncharacterized protein C16orf45 isoform 1 [Homo sapiens]	4	0	0.335364	-1.33795
958	gi|435677	farnesyl-diphosphate farnesyltransferase [Homo sapiens]	0	0	0.338096	1.06452
959	gi|62198235	drebrin-like protein isoform b [Homo sapiens]	25	17	0.338659	1.01913
960	gi|39725634	la-related protein 1 [Homo sapiens]	1	0	0.338729	1.00292
961	gi|21361875	protein LTV1 homolog [Homo sapiens]	0	0	0.338781	-1.15607
962	gi|38327634	ATP-dependent RNA helicase DDX18 [Homo sapiens]	0	0	0.338787	1.04961
963	gi|14249875	ARAP1 protein, partial [Homo sapiens]	0	2	0.338792	1.09105
964	gi|31092	unnamed protein product [Homo sapiens]	3	2	0.338792	-1.12961
965	gi|217330634	serine/threonine-protein kinase 36 isoform 1 [Homo sapiens]	0	1	0.338792	-1.1875
966	gi|28195388	rab11 family-interacting protein 4 isoform 1 [Homo sapiens]	5	6	0.338798	-1.39026
967	gi|7662234	rab11 family-interacting protein 3 isoform 1 [Homo sapiens]	3	2	0.338804	-1.27854
968	gi|8923516	ankyrin repeat and SOCS box protein 6 isoform 1 [Homo sapiens]	0	0	0.33881	1.06757
969	gi|6526803	HRIHFB2063, partial [Homo sapiens]	7	6	0.338816	-1.53744
970	gi|221040818	unnamed protein product [Homo sapiens]	2	0	0.342261	-1.08929
971	gi|4505571	sequestosome-1 isoform 1 [Homo sapiens]	1	1	0.342285	-1.12326
972	gi|21389315	tricarboxylate transport protein, mitochondrial isoform a precursor [Homo sapiens]	0	0	0.34229	1.18599
973	gi|19923927	general transcription factor 3C polypeptide 6 [Homo sapiens]	7	10	0.342302	1.54303
974	gi|261071	upstream stimulatory factor, partial [Homo sapiens]	1	5	0.342302	-1.01658
975	gi|21450705	leucine-rich repeat-containing protein 45 [Homo sapiens]	2	4	0.345701	-1.14036
976	gi|119622523	mannosidase, alpha, class 2A, member 2, isoform CRA_a [Homo sapiens]	9	16	0.345707	1.22078
977	gi|4503727	peptidyl-prolyl cis-trans isomerase FKBP3 [Homo sapiens]	2	2	0.345753	-1.21652
978	gi|194328779	aspartate beta-hydroxylase domain-containing protein 2 [Homo sapiens]	0	0	0.345765	-1.05085
979	gi|22671717	hemoglobin alpha-2 [Homo sapiens]	0	0	0.345771	1.05542
980	gi|119395733	Homo sapiens breast cancer 2, early onset (BRCA2), mRNA	0	1	0.345771	1.10795
981	gi|7328111	hypothetical protein, partial [Homo sapiens]	1	1	0.345776	-1.12356
982	gi|119943102	CREB-binding protein isoform b [Homo sapiens]	1	4	0.345788	1.16791
983	gi|27436971	voltage-gated potassium channel subunit beta-3 [Homo sapiens]	2	0	0.3458	1.21401
984	gi|119575358	GC-rich promoter binding protein 1, isoform CRA_c [Homo sapiens]	2	5	0.345817	1.00386
985	gi|62244044	OCIA domain-containing protein 2 isoform 1 [Homo sapiens]	0	6	0.345817	1.17027
986	gi|543583751	Homo sapiens cancer/testis antigen 2 (CTAG2), transcript variant 2, mRNA	0	0	0.349262	-1.11264
987	gi|4503143	cathepsin D preproprotein [Homo sapiens]	0	0	0.349303	1.17414
988	gi|388767	G protein-coupled receptor kinase [Homo sapiens]	1	0	0.349314	1.28802
989	gi|139641	RecName: Full=Vitamin D-binding protein; Short=DBP; Short=VDB; AltName: Full=Gc protein-derived macrophage activating factor; Short=Gc-MAF; Short=GcMAF; AltName: Full=Gc-globulin; AltName: Full=Group-specific component; Short=Gc; AltName: Full=Vitamin D-binding protein-macrophage activating factor; Short=DBP-maf; Flags: Precursor	1	0	0.34932	-1.12469
990	gi|41872646	cullin-7 isoform 2 [Homo sapiens]	5	6	0.349326	1.39304
991	gi|4506661	60S ribosomal protein L7a [Homo sapiens]	0	0	0.349326	-1.08197
992	gi|56789929	RAD23 homolog A (S. cerevisiae) [Homo sapiens]	0	0	0.349332	1.17808
993	gi|16041670	Unknown (protein for IMAGE:3906958), partial [Homo sapiens]	4	7	0.349332	1.04745
994	gi|54607086	selenocysteine-specific elongation factor [Homo sapiens]	1	1	0.349349	-1.32057
995	gi|189597	pancreatic tumor-related protein, partial [Homo sapiens]	0	0	0.351082	-1.03125
996	gi|4502013	adenylate kinase 2, mitochondrial isoform a [Homo sapiens]	10	12	0.352771	1.23624
997	gi|47717123	intersectin-1 isoform ITSN-l [Homo sapiens]	0	0	0.352846	-1.03287
998	gi|15431295	60S ribosomal protein L13 isoform 1 [Homo sapiens]	0	0	0.352858	-1.09139
999	gi|14165461	nuclear prelamin A recognition factor isoform b [Homo sapiens]	6	3	0.352869	-1.29548
1000	gi|551610	receptor protein-tyrosine kinase, partial [Homo sapiens]	0	1	0.352869	1.12527
1001	gi|33469963	Homo sapiens SURP and G patch domain containing 1 (SUGP1), mRNA	7	9	0.352869	1.12077
1002	gi|4501885	actin, cytoplasmic 1 [Homo sapiens]	3	3	0.352881	-1.1322
1003	gi|4759276	U3 small nucleolar RNA-interacting protein 2 [Homo sapiens]	0	0	0.352886	-1.04977
1004	gi|156523968	poly [ADP-ribose] polymerase 1 [Homo sapiens]	2	0	0.352886	1.23215
1005	gi|21536415	myc box-dependent-interacting protein 1 isoform 9 [Homo sapiens]	3	0	0.352892	-1.31852
1006	gi|23241675	ALB protein [Homo sapiens]	1	1	0.352915	1.08588
1007	gi|31645	glyceraldehyde-3-phosphate dehydrogenase [Homo sapiens]	0	0	0.35472	1.02561
1008	gi|7020063	unnamed protein product [Homo sapiens]	0	0	0.356013	1.07463
1009	gi|145309326	laminin subunit gamma-1 precursor [Homo sapiens]	15	19	0.35636	1.62452
1010	gi|306553	ribosmal protein small subunit [Homo sapiens]	0	0	0.35636	1.0712
1011	gi|24797102	Homo sapiens RAS guanyl releasing protein 2 (calcium and DAG-regulated) (RASGRP2), transcript variant 2, mRNA	0	0	0.356406	1.09827
1012	gi|169790899	cyclin-dependent kinase inhibitor 1C isoform b [Homo sapiens]	10	17	0.356418	1.4308
1013	gi|4507241	FACT complex subunit SSRP1 [Homo sapiens]	4	4	0.356429	1.32131
1014	gi|181965	elongation factor 1 alpha, partial [Homo sapiens]	5	9	0.356435	1.20679
1015	gi|6912288	CASP8-associated protein 2 [Homo sapiens]	5	2	0.356441	-1.09
1016	gi|45439359	triple functional domain protein [Homo sapiens]	7	3	0.356441	-1.10796
1017	gi|75677385	neugrin precursor [Homo sapiens]	0	2	0.356453	1.0392
1018	gi|7630288	amyloid precursor interacting protein type III [Homo sapiens]	0	0	0.35647	1.05576
1019	gi|19913424	V-type proton ATPase catalytic subunit A [Homo sapiens]	0	2	0.356481	-1.08424
1020	gi|54111426	Homo sapiens RAB11 family interacting protein 4 (class II) (RAB11FIP4), mRNA	0	0	0.359943	-1.05162
1021	gi|28876	ash protein, partial [Homo sapiens]	2	2	0.359995	1.07658
1022	gi|186910323	alpha-tubulin N-acetyltransferase 1 isoform 2 [Homo sapiens]	0	1	0.360024	1.12441
1023	gi|122939165	nudC domain-containing protein 3 [Homo sapiens]	2	0	0.360042	1.0912
1024	gi|4758540	carbohydrate sulfotransferase 10 precursor [Homo sapiens]	1	1	0.360042	1.10464
1025	gi|20070125	protein disulfide-isomerase precursor [Homo sapiens]	1	4	0.360053	-1.20742
1026	gi|63252907	Homo sapiens DDB1 and CUL4 associated factor 6 (DCAF6), transcript variant 1, mRNA	9	12	0.360053	1.65668
1027	gi|20357559	galectin-10 [Homo sapiens]	0	0	0.360065	1.02177
1028	gi|119578807	valosin-containing protein, isoform CRA_a [Homo sapiens]	3	3	0.360065	1.01141
1029	gi|4506179	proteasome subunit alpha type-1 isoform 2 [Homo sapiens]	10	15	0.36007	3.77502
1030	gi|4826659	F-actin-capping protein subunit beta isoform 1 [Homo sapiens]	9	5	0.36007	-1.1622
1031	gi|8922764	MRG/MORF4L-binding protein [Homo sapiens]	4	6	0.360088	1.49831
1032	gi|190238	nucleolar phosphoprotein B23, partial [Homo sapiens]	0	0	0.362828	-1.0122
1033	gi|151101367	COMM domain-containing protein 7 isoform 2 [Homo sapiens]	0	0	0.362955	-1.05574
1034	gi|6005942	transitional endoplasmic reticulum ATPase [Homo sapiens]	0	0	0.363567	1.03529
1035	gi|9994175	beta-1,4-galactosyltransferase 4 [Homo sapiens]	0	0	0.363578	1.13306
1036	gi|1296666	Sec23 protein [Homo sapiens]	0	0	0.36363	-1.16707
1037	gi|21915167	protein GRINL1A isoform 1 [Homo sapiens]	15	14	0.363636	-1.75908
1038	gi|194380840	unnamed protein product [Homo sapiens]	9	10	0.363642	-2.14722
1039	gi|63252871	Homo sapiens breast cancer 1, early onset (BRCA1), transcript variant 1, mRNA	0	0	0.363653	1.07576
1040	gi|13128998	sodium channel modifier 1 isoform 1 [Homo sapiens]	1	2	0.363659	1.05698
1041	gi|32964831	Homo sapiens DIS3 mitotic control homolog (S. cerevisiae)-like 2 (DIS3L2), mRNA	0	2	0.363671	1.09644
1042	gi|344179120	HIRA-interacting protein 3 isoform 2 [Homo sapiens]	0	0	0.363688	-1.07165
1043	gi|13027612	ras-like protein family member 11B [Homo sapiens]	0	0	0.366919	1.03707
1044	gi|111038124	succinate dehydrogenase assembly factor 1, mitochondrial [Homo sapiens]	0	0	0.367276	1.10388
1045	gi|156142180	CXXC-type zinc finger protein 1 isoform 2 [Homo sapiens]	1	1	0.367311	1.1659
1046	gi|52630440	peptidyl-prolyl cis-trans isomerase FKBP8 isoform 1 [Homo sapiens]	0	0	0.367339	1.07452
1047	gi|119220598	apolipoprotein B receptor [Homo sapiens]	0	0	0.368937	-1.01852
1048	gi|187828564	BEN domain-containing protein 5 isoform 1 [Homo sapiens]	13	19	0.370893	1.58203
1049	gi|4506661	60S ribosomal protein L7a [Homo sapiens]	0	0	0.370928	-1.0256
1050	gi|4506651	60S ribosomal protein L36a-like [Homo sapiens]	0	0	0.370951	-1.03933
1051	gi|119608797	nasal embryonic LHRH factor, isoform CRA_b [Homo sapiens]	2	3	0.370979	-1.09714
1052	gi|4758556	U4/U6 small nuclear ribonucleoprotein Prp3 [Homo sapiens]	0	0	0.370985	-1.07011
1053	gi|54633315	deoxynucleotidyltransferase terminal-interacting protein 2 [Homo sapiens]	6	5	0.370991	-1.14577
1054	gi|4757714	low molecular weight phosphotyrosine protein phosphatase isoform c [Homo sapiens]	0	0	0.371002	-1.02966
1055	gi|7657514	rho-related GTP-binding protein Rho6 precursor [Homo sapiens]	0	0	0.371002	1.07477
1056	gi|189055347	unnamed protein product [Homo sapiens]	0	0	0.37451	1.02768
1057	gi|35903	ribosomal protein L7 [Homo sapiens]	4	5	0.374585	1.21537
1058	gi|28557802	sterile alpha motif domain-containing protein 14 isoform 1 [Homo sapiens]	1	2	0.374608	1.03584
1059	gi|119628449	triple functional domain (PTPRF interacting), isoform CRA_a [Homo sapiens]	0	0	0.374613	-1.03526
1060	gi|1531594	unknown [Homo sapiens]	2	1	0.374625	1
1061	gi|112382249	Homo sapiens spectrin, beta, non-erythrocytic 1 (SPTBN1), transcript variant 1, mRNA	8	6	0.374636	-1.02361
1062	gi|166851846	arf-GAP with GTPase, ANK repeat and PH domain-containing protein 6 [Homo sapiens]	0	1	0.374642	-1.26809
1063	gi|29788758	E3 ubiquitin-protein ligase RNF130 isoform 1 precursor [Homo sapiens]	0	2	0.374648	1.08493
1064	gi|306922386	adenomatous polyposis coli protein isoform a [Homo sapiens]	0	1	0.374659	1.23818
1065	gi|157384984	transducin-like enhancer protein 3 isoform c [Homo sapiens]	0	0	0.374676	-1.08253
1066	gi|7705716	nitric oxide synthase-interacting protein [Homo sapiens]	1	3	0.374682	1.02631
1067	gi|63003897	NF-kappa-B-repressing factor isoform 2 [Homo sapiens]	0	1	0.374699	1.14154
1068	gi|119578396	chromosome 12 open reading frame 41, isoform CRA_b [Homo sapiens]	5	3	0.374705	-1.13879
1069	gi|188506	putative peptide pump; putative [Homo sapiens]	2	2	0.374705	1.26254
1070	gi|18860916	5'-3' exoribonuclease 2 [Homo sapiens]	2	1	0.374711	-1.12781
1071	gi|194380854	unnamed protein product [Homo sapiens]	6	6	0.374711	-1.2437
1072	gi|119580335	smoothelin, isoform CRA_g [Homo sapiens]	1	1	0.374722	-1.10339
1073	gi|4506623	60S ribosomal protein L27 [Homo sapiens]	0	1	0.378276	1.02439
1074	gi|178557739	complement C4-B preproprotein [Homo sapiens]	0	0	0.378299	-1.07217
1075	gi|438069	thiol-specific antioxidant protein [Homo sapiens]	2	0	0.37835	-1.05926
1076	gi|4501893	alpha-actinin-2 isoform 1 [Homo sapiens]	1	0	0.378362	-1.00247
1077	gi|16306530	cadherin-10 preproprotein [Homo sapiens]	0	0	0.378373	-1.08445
1078	gi|108796056	60 kDa SS-A/Ro ribonucleoprotein isoform 1 [Homo sapiens]	0	0	0.378373	1.04821
1079	gi|37577166	lipoyl synthase, mitochondrial isoform 1 precursor [Homo sapiens]	2	3	0.378385	1.20426
1080	gi|5453832	hypoxia up-regulated protein 1 precursor [Homo sapiens]	11	14	0.37839	1.18606
1081	gi|31221	protein serine/threonine kinase [Homo sapiens]	0	0	0.378396	1.11085
1082	gi|187761304	Homo sapiens glutamic-pyruvate transaminase (alanine aminotransferase) (GPT), mRNA	0	0	0.378402	1.03405
1083	gi|119580335	smoothelin, isoform CRA_g [Homo sapiens]	1	1	0.378407	1.07798
1084	gi|55770884	ubiquitin-associated domain-containing protein 1 [Homo sapiens]	4	4	0.378407	-1.14373
1085	gi|40795667	ubiquitin carboxyl-terminal hydrolase 4 isoform b [Homo sapiens]	4	4	0.378407	1.52836
1086	gi|10434869	unnamed protein product [Homo sapiens]	1	2	0.378413	-1.06467
1087	gi|7656952	calcyclin-binding protein isoform 1 [Homo sapiens]	0	1	0.378413	1.2141
1088	gi|33959	interleukin 8, partial [Homo sapiens]	0	0	0.378413	-1.02583
1089	gi|72534754	adrenodoxin-like protein, mitochondrial precursor [Homo sapiens]	7	4	0.378419	-1.34199
1090	gi|14249156	cyclin-dependent kinase 2-interacting protein [Homo sapiens]	0	0	0.378566	1.04
1091	gi|194380354	unnamed protein product [Homo sapiens]	18	22	0.381915	1.4767
1092	gi|4758578	integrin beta-1-binding protein 1 isoform 1 [Homo sapiens]	0	0	0.382007	1.06725
1093	gi|11545918	tubulointerstitial nephritis antigen-like isoform 1 precursor [Homo sapiens]	3	2	0.382024	1.09837
1094	gi|145864465	annexin A9 [Homo sapiens]	0	0	0.38203	-1.07311
1095	gi|29776	unnamed protein product [Homo sapiens]	0	0	0.3821	1
1096	gi|4505931	DNA polymerase beta [Homo sapiens]	4	4	0.382132	-1.18272
1097	gi|20127519	targeting protein for Xklp2 [Homo sapiens]	1	2	0.382132	-1.24155
1098	gi|158255948	unnamed protein product [Homo sapiens]	6	3	0.382132	-1.16308
1099	gi|5453690	dnaJ homolog subfamily B member 1 isoform 1 [Homo sapiens]	1	0	0.382138	-1.0921
1100	gi|4505237	55 kDa erythrocyte membrane protein isoform 1 [Homo sapiens]	2	1	0.382144	1.10116
1101	gi|4507903	serine/threonine-protein kinase VRK1 [Homo sapiens]	3	1	0.382155	1.28914
1102	gi|14149702	E3 ubiquitin-protein ligase RNF167 precursor [Homo sapiens]	2	1	0.382155	-1.10074
1103	gi|194328699	ribosomal RNA small subunit methyltransferase NEP1 [Homo sapiens]	4	4	0.382155	-1.1352
1104	gi|7656922	charged multivesicular body protein 2a [Homo sapiens]	1	2	0.382161	-1.03298
1105	gi|46909598	disintegrin and metalloproteinase domain-containing protein 15 isoform 5 preproprotein [Homo sapiens]	0	0	0.382465	1.03571
1106	gi|117190174	heterogeneous nuclear ribonucleoproteins C1/C2 isoform b [Homo sapiens]	0	1	0.384274	1.58333
1107	gi|14165469	40S ribosomal protein S15a [Homo sapiens]	0	0	0.384771	1
1108	gi|150170704	phytanoyl-CoA hydroxylase-interacting protein [Homo sapiens]	1	0	0.385652	-1.0012
1109	gi|56269621	FAM13A protein [Homo sapiens]	7	11	0.385777	1.14397
1110	gi|18152783	60S ribosomal protein L10-like [Homo sapiens]	0	0	0.385817	1.13492
1111	gi|19743569	TRAF family member-associated NF-kappa-B activator isoform a [Homo sapiens]	0	0	0.385829	-1.12295
1112	gi|12804285	SURF6 protein, partial [Homo sapiens]	0	0	0.385852	-1.03664
1113	gi|76150623	probable 28S rRNA (cytosine(4447)-C(5))-methyltransferase isoform 1 [Homo sapiens]	1	0	0.385869	1.04831
1114	gi|56549123	dynamin-2 isoform 2 [Homo sapiens]	0	1	0.385869	1.07692
1115	gi|14017845	KIAA1814 protein, partial [Homo sapiens]	0	5	0.385891	1.04546
1116	gi|13129078	tether containing UBX domain for GLUT4 isoform 1 [Homo sapiens]	1	1	0.385891	-1.40329
1117	gi|354721184	ras-related protein Rab-5C isoform b [Homo sapiens]	0	0	0.385891	-1.14522
1118	gi|119597029	alpha-2-glycoprotein 1, zinc, isoform CRA_b, partial [Homo sapiens]	9	11	0.385897	1.76195
1119	gi|9845502	40S ribosomal protein SA isoform 1 [Homo sapiens]	3	1	0.385897	1.06796
1120	gi|671527	gamma subunit of CCT chaperonin [Homo sapiens]	6	6	0.385903	1.30777
1121	gi|110349769	coiled-coil domain-containing protein 28B isoform 2 [Homo sapiens]	0	0	0.385903	-1.14539
1122	gi|98986323	protein-lysine methyltransferase METTL21D isoform a [Homo sapiens]	0	0	0.385914	1.01678
1123	gi|188497750	hexokinase-1 isoform HKI-td [Homo sapiens]	0	0	0.388863	-1.02564
1124	gi|193083127	MAP/microtubule affinity-regulating kinase 3 isoform b [Homo sapiens]	0	1	0.389485	-1.00192
1125	gi|55770884	ubiquitin-associated domain-containing protein 1 [Homo sapiens]	0	0	0.389508	1.06219
1126	gi|194387676	unnamed protein product [Homo sapiens]	12	12	0.389536	-1.6257
1127	gi|4505119	methyl-CpG-binding domain protein 3 [Homo sapiens]	8	12	0.38961	1.1482
1128	gi|269973860	Homo sapiens interleukin 2 receptor, alpha (IL2RA), transcript variant 1, mRNA	1	1	0.389656	-1.11232
1129	gi|119602226	creatine kinase, brain, isoform CRA_a [Homo sapiens]	2	0	0.389673	1.19186
1130	gi|434753	KIAA0030, partial [Homo sapiens]	3	5	0.389679	1.28579
1131	gi|51477708	heterogeneous nuclear ribonucleoprotein D0 isoform d [Homo sapiens]	2	0	0.389684	-1.0078
1132	gi|20149635	NSFL1 cofactor p47 isoform a [Homo sapiens]	3	0	0.38969	-1.12882
1133	gi|31092	unnamed protein product [Homo sapiens]	0	0	0.393136	1.02492
1134	gi|42518070	tight junction protein ZO-2 isoform 1 [Homo sapiens]	12	9	0.393432	-1.22485
1135	gi|40795665	ubiquitin carboxyl-terminal hydrolase 4 isoform a [Homo sapiens]	4	7	0.393443	1.51635
1136	gi|324120948	Homo sapiens mucin 1, cell surface associated (MUC1), transcript variant 1, mRNA	0	0	0.393477	-1.13239
1137	gi|4501885	actin, cytoplasmic 1 [Homo sapiens]	2	2	0.393477	1.19346
1138	gi|21396500	HIRA-interacting protein 3 isoform 1 [Homo sapiens]	0	2	0.393483	-1.09056
1139	gi|189571687	Sjoegren syndrome nuclear autoantigen 1 [Homo sapiens]	3	8	0.393483	1.05397
1140	gi|10437547	unnamed protein product [Homo sapiens]	5	9	0.393494	1.32194
1141	gi|6358505	guanine exchange factor MCG7 isoform 1 [Homo sapiens]	3	2	0.393494	1.4359
1142	gi|27597090	transcription elongation factor SPT6 [Homo sapiens]	4	5	0.3935	-1.19551
1143	gi|50345988	ATP synthase subunit gamma, mitochondrial isoform L (liver) precursor [Homo sapiens]	0	0	0.396793	-1.06506
1144	gi|146219843	helicase SRCAP [Homo sapiens]	0	1	0.396798	1.02247
1145	gi|28435	unnamed protein product [Homo sapiens]	16	20	0.396861	1.29112
1146	gi|205360954	polycystin-1 isoform 1 precursor [Homo sapiens]	0	0	0.396997	1.01744
1147	gi|5730091	tissue factor pathway inhibitor 2 isoform 1 precursor [Homo sapiens]	0	0	0.397196	1.03888
1148	gi|4505775	phosphate carrier protein, mitochondrial isoform b precursor [Homo sapiens]	0	0	0.397241	-1.01237
1149	gi|4506713	ubiquitin-40S ribosomal protein S27a precursor [Homo sapiens]	0	0	0.397252	1.12249
1150	gi|4759274	thioredoxin-like protein 1 [Homo sapiens]	4	2	0.397315	-1.28622
1151	gi|207029439	histone-binding protein RBBP4 isoform c [Homo sapiens]	0	1	0.39732	1.10407
1152	gi|116812573	spliceosome-associated protein CWC15 homolog [Homo sapiens]	2	3	0.397326	-1.07901
1153	gi|31283	unnamed protein product [Homo sapiens]	0	4	0.397326	-1.25055
1154	gi|16877071	ATP synthase, H+ transporting, mitochondrial F1 complex, gamma polypeptide 1 [Homo sapiens]	5	1	0.397332	-1.22673
1155	gi|8922633	high mobility group protein 20A isoform a [Homo sapiens]	2	3	0.397337	1.00863
1156	gi|15929186	Galactose-1-phosphate uridylyltransferase [Homo sapiens]	5	3	0.397343	-1.1997
1157	gi|16950655	G1/S-specific cyclin-D1 [Homo sapiens]	0	0	0.401005	1.10677
1158	gi|33624820	Homo sapiens septin 6 (SEPT6), transcript variant V, mRNA	0	1	0.401084	-1.08762
1159	gi|7657465	podocalyxin-like protein 2 precursor [Homo sapiens]	4	2	0.401101	-1.166
1160	gi|4506055	cAMP-dependent protein kinase catalytic subunit alpha isoform Calpha1 [Homo sapiens]	0	0	0.401129	1.05779
1161	gi|178557739	complement C4-B preproprotein [Homo sapiens]	0	0	0.401129	1.05552
1162	gi|17511874	Unknown (protein for IMAGE:4873970), partial [Homo sapiens]	8	14	0.401141	1.14229
1163	gi|13654276	queuine tRNA-ribosyltransferase [Homo sapiens]	6	6	0.401158	-1.18301
1164	gi|27436946	lamin isoform A [Homo sapiens]	3	3	0.401169	1.14919
1165	gi|553634	ras inhibitor, partial [Homo sapiens]	0	0	0.404741	-1.00383
1166	gi|19923106	serum paraoxonase/arylesterase 1 precursor [Homo sapiens]	0	0	0.404769	-1.10811
1167	gi|179407	brain-derived neurotrophic factor [Homo sapiens]	1	0	0.404871	1.04919
1168	gi|10835147	interleukin-1 receptor antagonist protein isoform 3 [Homo sapiens]	10	12	0.404905	-1.12914
1169	gi|45439358	Homo sapiens trio Rho guanine nucleotide exchange factor (TRIO), mRNA	11	8	0.404967	-1.21114
1170	gi|31543831	tubulin gamma-1 chain [Homo sapiens]	6	5	0.404972	1.14025
1171	gi|149363635	Homo sapiens plexin B2 (PLXNB2), mRNA	6	4	0.405006	-1.08753
1172	gi|93141029	paralemmin-1 isoform 2 [Homo sapiens]	0	0	0.405023	-1.05476
1173	gi|10334859	creatine kinase U-type, mitochondrial precursor [Homo sapiens]	0	1	0.405023	1.13147
1174	gi|33286446	opioid growth factor receptor [Homo sapiens]	5	6	0.405029	1.19847
1175	gi|4503155	cathepsin L1 isoform 1 preproprotein [Homo sapiens]	1	0	0.40504	-1.09204
1176	gi|55956921	heterogeneous nuclear ribonucleoprotein A/B isoform b [Homo sapiens]	6	12	0.40504	1.43527
1177	gi|8394376	syntaxin-18 [Homo sapiens]	1	0	0.405046	-1.30271
1178	gi|3986482	translation initiation factor eIF3 p40 subunit [Homo sapiens]	1	1	0.405051	-1.01724
1179	gi|20521844	KIAA0199, partial [Homo sapiens]	2	4	0.405068	1.07873
1180	gi|40225574	MX1 protein, partial [Homo sapiens]	3	2	0.408821	1.0338
1181	gi|8923855	glycosyltransferase 8 domain-containing protein 1 [Homo sapiens]	0	1	0.408843	-1.20436
1182	gi|111074524	SH2 domain-containing adapter protein F isoform b [Homo sapiens]	8	9	0.408843	1.26061
1183	gi|3493529	histone macroH2A1.2 [Homo sapiens]	0	0	0.40886	1.13357
1184	gi|167466173	heat shock 70 kDa protein 1B [Homo sapiens]	0	0	0.408877	-1.17018
1185	gi|4502205	ADP-ribosylation factor 4 [Homo sapiens]	1	0	0.408883	1.00353
1186	gi|23308577	D-3-phosphoglycerate dehydrogenase [Homo sapiens]	11	10	0.408883	-1.07395
1187	gi|24308127	dnaJ homolog subfamily C member 10 isoform 1 precursor [Homo sapiens]	2	1	0.408883	1.15281
1188	gi|166063995	transcription factor IIIA [Homo sapiens]	1	0	0.408905	-1.00735
1189	gi|4504619	insulin-like growth factor-binding protein 7 isoform 1 precursor [Homo sapiens]	0	3	0.408905	1.11481
1190	gi|4502753	cyclin-dependent kinase 4 inhibitor D [Homo sapiens]	3	6	0.408905	1.31156
1191	gi|195539368	coiled-coil domain-containing protein 149 isoform 2 [Homo sapiens]	8	8	0.408911	-1.59087
1192	gi|196259796	SUMO-interacting motif-containing protein 1 isoform b [Homo sapiens]	4	5	0.408928	-1.55752
1193	gi|167466198	intercellular adhesion molecule 1 precursor [Homo sapiens]	0	0	0.412338	1.02092
1194	gi|32189394	ATP synthase subunit beta, mitochondrial precursor [Homo sapiens]	0	0	0.412798	1.07269
1195	gi|119572939	prostate tumor overexpressed gene 1, isoform CRA_c [Homo sapiens]	0	0	0.412809	1.06274
1196	gi|4885615	signal transducer and activator of transcription 2 isoform 1 [Homo sapiens]	1	1	0.412815	-1.13323
1197	gi|14141152	heterogeneous nuclear ribonucleoprotein M isoform a [Homo sapiens]	0	1	0.412815	1.07447
1198	gi|16604252	zinc finger protein 300 isoform 2 [Homo sapiens]	0	1	0.412832	-1.09346
1199	gi|5902158	RING finger protein 113A [Homo sapiens]	2	1	0.412849	1.0052
1200	gi|30181236	copine-2 [Homo sapiens]	0	0	0.415485	-1.03187
1201	gi|5729781	complexin-1 [Homo sapiens]	0	0	0.416019	1.05556
1202	gi|26051235	nuclear pore complex protein Nup133 [Homo sapiens]	0	0	0.41654	1.0079
1203	gi|214010224	40S ribosomal protein S24 isoform b [Homo sapiens]	0	0	0.416551	-1.01923
1204	gi|40788956	KIAA0111, partial [Homo sapiens]	0	0	0.416646	-1.02459
1205	gi|33413959	TRIFIC [Homo sapiens]	0	0	0.416663	1.02479
1206	gi|4506743	40S ribosomal protein S8 [Homo sapiens]	0	0	0.416674	-1.09589
1207	gi|3370998	BAI1-associated protein 1 [Homo sapiens]	16	21	0.416674	1.10103
1208	gi|2654535	histone deacetylase-3C [Homo sapiens]	0	0	0.416719	-1.03463
1209	gi|4505021	alpha-2-macroglobulin receptor-associated protein precursor [Homo sapiens]	2	0	0.416736	-1.27438
1210	gi|119606258	LUC7-like (S. cerevisiae), isoform CRA_b [Homo sapiens]	0	1	0.416753	-1.20377
1211	gi|93277115	ataxin-7-like protein 2 [Homo sapiens]	0	1	0.416764	1.15696
1212	gi|27545332	zinc finger protein 133 isoform a [Homo sapiens]	0	0	0.416764	-1.095
1213	gi|14150203	transcription elongation factor 1 homolog [Homo sapiens]	0	0	0.416769	1.11789
1214	gi|19923345	RNA-binding protein 12 [Homo sapiens]	4	10	0.416781	1.04305
1215	gi|15487670	nuclear RNA export factor 1 isoform 1 [Homo sapiens]	3	3	0.416792	-1.38234
1216	gi|45643119	enoyl-CoA delta isomerase 2, mitochondrial isoform 1 [Homo sapiens]	5	2	0.416797	-1.20267
1217	gi|15431303	60S ribosomal protein L9 [Homo sapiens]	6	3	0.416809	-1.24903
1218	gi|133922582	zinc finger protein 358 [Homo sapiens]	0	0	0.420417	1.07071
1219	gi|7705369	coatomer subunit beta [Homo sapiens]	1	1	0.420679	-1.18858
1220	gi|5802970	AFG3-like protein 2 [Homo sapiens]	0	0	0.420679	1.01493
1221	gi|12232385	COP9 signalosome complex subunit 7b isoform b [Homo sapiens]	1	1	0.420684	-1.2
1222	gi|34577122	nuclear factor NF-kappa-B p105 subunit isoform 1 [Homo sapiens]	4	3	0.420712	-1.11502
1223	gi|156142184	ankyrin repeat domain-containing protein 39 [Homo sapiens]	2	0	0.420718	-1.07772
1224	gi|24308432	tetratricopeptide repeat domain 5 [Homo sapiens]	10	6	0.420729	-1.37386
1225	gi|4758896	peroxisomal membrane protein PEX14 [Homo sapiens]	2	4	0.420735	1.2544
1226	gi|4507373	tubulin-specific chaperone C [Homo sapiens]	3	6	0.420735	1.29528
1227	gi|4504897	importin subunit alpha-1 [Homo sapiens]	8	6	0.42074	-1.18278
1228	gi|189571687	Sjoegren syndrome nuclear autoantigen 1 [Homo sapiens]	4	9	0.420746	1.05453
1229	gi|10433586	unnamed protein product [Homo sapiens]	2	1	0.424561	1.07281
1230	gi|145309326	laminin subunit gamma-1 precursor [Homo sapiens]	16	17	0.424594	1.03318
1231	gi|7657017	neuroblastoma breakpoint family member 14 [Homo sapiens]	11	12	0.424638	-1.08264
1232	gi|63003894	coiled-coil domain-containing protein 167 [Homo sapiens]	0	0	0.42465	-1.04348
1233	gi|13375983	mitochondrial glutamate carrier 1 [Homo sapiens]	0	0	0.424655	-1.04174
1234	gi|119582425	histidyl-tRNA synthetase, isoform CRA_a [Homo sapiens]	2	3	0.424655	-1.10548
1235	gi|4507509	metalloproteinase inhibitor 1 precursor [Homo sapiens]	0	0	0.424683	1.04484
1236	gi|13540614	coiled-coil domain-containing protein 130 [Homo sapiens]	0	0	0.424722	1.12375
1237	gi|5453898	peptidyl-prolyl cis-trans isomerase NIMA-interacting 1 [Homo sapiens]	2	0	0.424744	1.32209
1238	gi|209571507	phosphoinositide-3-kinase-interacting protein 1 isoform 2 precursor [Homo sapiens]	0	0	0.428026	1.05556
1239	gi|5031877	lamin-B1 isoform 1 [Homo sapiens]	1	4	0.428459	-1.04995
1240	gi|32996731	ras association domain-containing protein 5 isoform A [Homo sapiens]	0	0	0.428648	1.0753
1241	gi|88758580	cyclin-L2 isoform A [Homo sapiens]	5	4	0.428653	-1.24403
1242	gi|1040970	fus-like protein, partial [Homo sapiens]	0	0	0.428692	-1.08639
1243	gi|1931584	eIF-3 p110 subunit [Homo sapiens]	0	0	0.428692	1.06935
1244	gi|17986283	tubulin alpha-1A chain isoform 1 [Homo sapiens]	0	0	0.428703	-1.08598
1245	gi|16904383	leucine-rich repeat-containing protein 7 [Homo sapiens]	0	1	0.428714	1.04396
1246	gi|117553584	AP-3 complex subunit delta-1 isoform 1 [Homo sapiens]	0	0	0.428714	-1.12336
1247	gi|4504445	heterogeneous nuclear ribonucleoprotein A1 isoform a [Homo sapiens]	3	1	0.428714	-1.0375
1248	gi|193784117	unnamed protein product [Homo sapiens]	13	10	0.428731	-1.54737
1249	gi|115511012	coiled-coil domain-containing protein 136 [Homo sapiens]	1	2	0.428748	1.03456
1250	gi|56676371	cleavage and polyadenylation specificity factor subunit 1 [Homo sapiens]	0	0	0.431715	1.06667
1251	gi|5031877	lamin-B1 isoform 1 [Homo sapiens]	0	0	0.432391	-1.04211
1252	gi|13543281	IQ motif containing B1 [Homo sapiens]	0	0	0.432425	-1.04762
1253	gi|10834684	PP3971 [Homo sapiens]	4	7	0.432651	1.18761
1254	gi|194375732	unnamed protein product [Homo sapiens]	2	2	0.432651	1.15988
1255	gi|414121	Vitamin D3 25-hydroxylase [Homo sapiens]	0	0	0.432685	1.10252
1256	gi|30581141	proteasome activator complex subunit 1 isoform 2 [Homo sapiens]	0	0	0.432696	-1.1387
1257	gi|36287060	histone acetyltransferase KAT5 isoform 3 [Homo sapiens]	3	1	0.432723	1.17649
1258	gi|22035672	thioredoxin reductase 2, mitochondrial isoform 1 precursor [Homo sapiens]	1	1	0.43274	-1.15182
1259	gi|66393093	phospholipase C epsilon 1, partial [Homo sapiens]	1	0	0.432745	-1.07038
1260	gi|40317628	thrombospondin-2 precursor [Homo sapiens]	1	0	0.432751	-1.08044
1261	gi|4501885	actin, cytoplasmic 1 [Homo sapiens]	2	5	0.432762	1.56996
1262	gi|19923971	HAUS augmin-like complex subunit 1 [Homo sapiens]	1	1	0.432778	1.19343
1263	gi|4505813	dynein light chain 1, cytoplasmic [Homo sapiens]	0	0	0.436296	-1.03571
1264	gi|24234747	interleukin enhancer-binding factor 2 isoform 1 [Homo sapiens]	0	0	0.436655	-1.01429
1265	gi|14249827	Coiled-coil domain containing 102A [Homo sapiens]	0	0	0.436655	1.02233
1266	gi|23110942	proteasome subunit alpha type-5 isoform 1 [Homo sapiens]	0	0	0.436732	-1.05303
1267	gi|103485496	charged multivesicular body protein 1a isoform 2 [Homo sapiens]	6	13	0.436754	1.42791
1268	gi|10438714	unnamed protein product [Homo sapiens]	3	1	0.436759	-1.02747
1269	gi|46409324	SPRY domain-containing protein 4 [Homo sapiens]	0	0	0.43677	1.04974
1270	gi|4503529	eukaryotic initiation factor 4A-I isoform 1 [Homo sapiens]	0	0	0.436781	-1.08703
1271	gi|4503143	cathepsin D preproprotein [Homo sapiens]	0	1	0.436787	1.01809
1272	gi|2218154	breast and ovarian cancer susceptibility protein splice variant [Homo sapiens]	4	6	0.436787	1.2014
1273	gi|118918407	nesprin-2 isoform 5 [Homo sapiens]	3	6	0.436803	1.23405
1274	gi|7662073	Homo sapiens zinc finger and BTB domain containing 5 (ZBTB5), mRNA	0	0	0.440609	1.03279
1275	gi|2204207	glutathione S-transferase [Homo sapiens]	1	0	0.44073	-1.07258
1276	gi|22027612	TNF receptor-associated factor 2 [Homo sapiens]	1	0	0.440823	-1.0162
1277	gi|4503743	protein flightless-1 homolog isoform 1 [Homo sapiens]	5	5	0.440845	1.16229
1278	gi|4503151	cathepsin K preproprotein [Homo sapiens]	2	0	0.44085	1.06375
1279	gi|19913432	V-type proton ATPase subunit d 1 [Homo sapiens]	0	2	0.440856	1.24727
1280	gi|34335251	disks large-associated protein 4 isoform b [Homo sapiens]	5	9	0.440856	1.41324
1281	gi|38176285	ribonuclease H2 subunit C [Homo sapiens]	0	0	0.440856	-1.03076
1282	gi|5454064	RNA-binding protein 14 isoform 1 [Homo sapiens]	5	6	0.440856	1.03614
1283	gi|4502101	annexin A1 [Homo sapiens]	0	0	0.440856	1.08147
1284	gi|32488	unnamed protein product [Homo sapiens]	0	0	0.440856	-1.07647
1285	gi|189067539	unnamed protein product [Homo sapiens]	3	7	0.440861	1.29379
1286	gi|41281462	autophagy-related protein 13 isoform 2 [Homo sapiens]	12	14	0.440861	1.07282
1287	gi|6005745	dynactin subunit 3 isoform 1 [Homo sapiens]	0	0	0.444476	-1.08445
1288	gi|7453545	glioma tumor suppressor candidate region protein 2 [Homo sapiens]	0	1	0.444793	-1.08407
1289	gi|39795387	HMGXB3 protein, partial [Homo sapiens]	10	8	0.444832	-1.08262
1290	gi|50557648	protrudin isoform c [Homo sapiens]	0	0	0.444859	-1.057
1291	gi|119606286	hCG1790853 [Homo sapiens]	0	0	0.444908	-1.09701
1292	gi|6912382	mitochondrial import inner membrane translocase subunit Tim10 B [Homo sapiens]	0	0	0.44493	1.10204
1293	gi|166795250	kinesin-like protein KIF2C isoform 1 [Homo sapiens]	0	0	0.444941	1.10092
1294	gi|4506183	proteasome subunit alpha type-3 isoform 1 [Homo sapiens]	1	3	0.444941	1.10956
1295	gi|4505931	DNA polymerase beta [Homo sapiens]	1	1	0.444952	-1.11838
1296	gi|41281447	intraflagellar transport protein 140 homolog [Homo sapiens]	6	5	0.444957	-1.16074
1297	gi|119393899	transcriptional activator GLI3 [Homo sapiens]	4	6	0.444957	-1.15133
1298	gi|21264353	SWI/SNF-related matrix-associated actin-dependent regulator of chromatin subfamily D member 3 isoform 1 [Homo sapiens]	3	3	0.444957	-1.47105
1299	gi|1906670	acyl-CoA thioester hydrolase [Homo sapiens]	1	3	0.444963	-1.40891
1300	gi|133778321	SECISBP2 protein, partial [Homo sapiens]	3	2	0.444974	-1.37557
1301	gi|4506179	proteasome subunit alpha type-1 isoform 2 [Homo sapiens]	9	8	0.449042	1.27261
1302	gi|7706557	uncharacterized protein C9orf78 [Homo sapiens]	2	0	0.449048	-1.13551
1303	gi|134288890	DIS3-like exonuclease 2 isoform 1 [Homo sapiens]	11	11	0.449053	-1.87434
1304	gi|4507729	tubulin beta-2A chain isoform 1 [Homo sapiens]	0	1	0.449064	1.27928
1305	gi|57013276	tubulin alpha-1B chain [Homo sapiens]	0	1	0.44907	1.03484
1306	gi|114326455	chromodomain-helicase-DNA-binding protein 8 isoform 2 [Homo sapiens]	2	1	0.44907	-1.25323
1307	gi|150170699	kinesin-like protein KIF26A [Homo sapiens]	0	0	0.449075	1.13306
1308	gi|4507913	wiskott-Aldrich syndrome protein family member 1 [Homo sapiens]	0	1	0.449097	-1.58032
1309	gi|194328699	ribosomal RNA small subunit methyltransferase NEP1 [Homo sapiens]	0	0	0.452137	1.02675
1310	gi|45827807	Homo sapiens plasticity related gene 1 (LPPR4), mRNA	0	0	0.452671	1.01639
1311	gi|33286420	pyruvate kinase PKM isoform b [Homo sapiens]	0	0	0.453073	1.07779
1312	gi|113204627	metallophosphoesterase domain-containing protein 1 [Homo sapiens]	2	1	0.453116	-1.09706
1313	gi|50263044	leucine-rich repeat and immunoglobulin-like domain-containing nogo receptor-interacting protein 1 isoform a precursor [Homo sapiens]	0	0	0.453127	1.0501
1314	gi|11225258	myelin-associated glycoprotein isoform a precursor [Homo sapiens]	0	0	0.453171	1.05806
1315	gi|14251209	chloride intracellular channel protein 1 [Homo sapiens]	0	0	0.453187	-1.07079
1316	gi|55956788	nucleolin [Homo sapiens]	2	3	0.453187	1.24388
1317	gi|145553959	zinc phosphodiesterase ELAC protein 2 isoform 1 [Homo sapiens]	1	5	0.453187	1.11991
1318	gi|530411753	PREDICTED: Homo sapiens v-erb-b2 avian erythroblastic leukemia viral oncogene homolog 2 (ERBB2), transcript variant X2, mRNA	1	1	0.453187	1.1436
1319	gi|21361282	serine/arginine-rich splicing factor 4 [Homo sapiens]	0	0	0.453203	-1.04201
1320	gi|10863955	phosphoserine aminotransferase isoform 2 [Homo sapiens]	8	5	0.453209	-1.24561
1321	gi|671527	gamma subunit of CCT chaperonin [Homo sapiens]	0	0	0.453219	-1.01786
1322	gi|4507761	ubiquitin-60S ribosomal protein L40 precursor [Homo sapiens]	0	0	0.455878	1.0616
1323	gi|10435272	unnamed protein product, partial [Homo sapiens]	0	0	0.457142	-1.02522
1324	gi|7019519	proSAAS preproprotein [Homo sapiens]	0	1	0.457229	1
1325	gi|1050523	rabaptin-5 [Homo sapiens]	14	17	0.457261	1.5529
1326	gi|50592996	tubulin beta-3 chain isoform 1 [Homo sapiens]	3	5	0.457288	1.14849
1327	gi|182399	farnesyl pyrophosphate synthetase (EC 2.5.1.1) [Homo sapiens]	0	1	0.457293	-1.00153
1328	gi|18034767	phosphorylated CTD-interacting factor 1 [Homo sapiens]	0	1	0.457331	-1.07563
1329	gi|33126317	ribose 5-phosphate isomerase [Homo sapiens]	4	3	0.457331	1.86047
1330	gi|184407	Q1Z 7F5 [Homo sapiens]	1	3	0.457331	-1.08857
1331	gi|148529011	coronin-2B isoform 1 [Homo sapiens]	10	14	0.457337	1.25996
1332	gi|221136872	ras association domain-containing protein 7 isoform 2 [Homo sapiens]	0	1	0.457337	1.07804
1333	gi|38201692	ras GTPase-activating protein 3 [Homo sapiens]	0	0	0.457347	1.03179
1334	gi|119621956	AFG3 ATPase family gene 3-like 2 (yeast), isoform CRA_a, partial [Homo sapiens]	4	6	0.457353	-1.07469
1335	gi|45439358	Homo sapiens trio Rho guanine nucleotide exchange factor (TRIO), mRNA	1	4	0.457358	1.23425
1336	gi|22212941	Homo sapiens ubiquitin associated protein 1 (UBAP1), mRNA	4	5	0.457358	-1.4872
1337	gi|4506685	40S ribosomal protein S13 [Homo sapiens]	0	0	0.457364	1.13063
1338	gi|4501885	actin, cytoplasmic 1 [Homo sapiens]	0	0	0.460634	-1.06944
1339	gi|2058396	adenovirus E3-14.7K interacting protein 1 [Homo sapiens]	0	0	0.461017	1.02161
1340	gi|113722125	type II inositol 1,4,5-trisphosphate 5-phosphatase isoform 1 precursor [Homo sapiens]	0	0	0.461098	1.05714
1341	gi|4507913	wiskott-Aldrich syndrome protein family member 1 [Homo sapiens]	17	19	0.461303	1.24978
1342	gi|218751903	transcription factor Sp1 isoform b [Homo sapiens]	10	13	0.461357	1.00244
1343	gi|7706284	neuron-specific protein family member 2 [Homo sapiens]	0	0	0.461368	-1.02299
1344	gi|157738649	neurofilament medium polypeptide isoform 1 [Homo sapiens]	0	1	0.461465	-1.10725
1345	gi|1008544	metastasis-associated gene [Homo sapiens]	0	3	0.46147	1.16398
1346	gi|4758648	kinesin-1 heavy chain [Homo sapiens]	0	0	0.461481	1.04847
1347	gi|149158723	N-terminal EF-hand calcium-binding protein 3 isoform 2 [Homo sapiens]	0	0	0.461491	1.0359
1348	gi|14041924	unnamed protein product [Homo sapiens]	1	1	0.461497	-1.14396
1349	gi|39992616	PIM3 protein, partial [Homo sapiens]	1	2	0.461502	1.08527
1350	gi|4758648	kinesin-1 heavy chain [Homo sapiens]	0	0	0.461518	1.06436
1351	gi|6912326	protein FAM50B [Homo sapiens]	3	3	0.461529	1.07687
1352	gi|14042072	unnamed protein product [Homo sapiens]	2	3	0.461529	-1.0298
1353	gi|4503481	elongation factor 1-gamma [Homo sapiens]	1	2	0.461534	1.14963
1354	gi|1905906	hypothetical human serine-threonine protein kinase R31240_1, partial [Homo sapiens]	2	1	0.46154	-1.13827
1355	gi|9966764	acyl-protein thioesterase 2 [Homo sapiens]	2	1	0.46154	1.09771
1356	gi|155030236	ribonuclease 3 isoform 2 [Homo sapiens]	4	3	0.46154	-1.11842
1357	gi|762885	Plakoglobin [Homo sapiens]	0	0	0.465405	1.0073
1358	gi|31377782	protein kinase C delta type [Homo sapiens]	0	0	0.465603	1.01752
1359	gi|119623877	casein kinase 2, beta polypeptide, isoform CRA_a [Homo sapiens]	0	0	0.465625	-1.10433
1360	gi|94538370	dnaJ homolog subfamily C member 2 isoform 1 [Homo sapiens]	9	7	0.465646	-1.27374
1361	gi|261824035	HAUS augmin-like complex subunit 4 isoform 1 [Homo sapiens]	0	0	0.465668	1.06143
1362	gi|4758950	peptidyl-prolyl cis-trans isomerase B precursor [Homo sapiens]	0	1	0.465684	1.04835
1363	gi|56549113	lariat debranching enzyme [Homo sapiens]	7	6	0.465689	-1.78926
1364	gi|4503481	elongation factor 1-gamma [Homo sapiens]	1	0	0.465721	-1.10301
1365	gi|4505289	diphosphomevalonate decarboxylase [Homo sapiens]	0	2	0.465732	-1.14706
1366	gi|194382642	unnamed protein product [Homo sapiens]	4	6	0.465737	1.29361
1367	gi|42740907	clusterin precursor [Homo sapiens]	0	0	0.465737	1.00362
1368	gi|25777680	ras association domain-containing protein 1 isoform B [Homo sapiens]	0	0	0.465748	1.04357
1369	gi|12545395	islet cell autoantigen 1 isoform a [Homo sapiens]	0	0	0.46955	1.01962
1370	gi|194473668	3-mercaptopyruvate sulfurtransferase isoform 1 [Homo sapiens]	22	20	0.469604	-1.1414
1371	gi|56204471	chromosome 1 open reading frame 131 [Homo sapiens]	1	3	0.469855	-1.03264
1372	gi|157388906	lck-interacting transmembrane adapter 1 isoform 1 precursor [Homo sapiens]	4	3	0.469865	-1.10954
1373	gi|113418314	PREDICTED: Homo sapiens NHS-like 1, transcript variant 5 (NHSL1), mRNA	10	9	0.469892	-1.28278
1374	gi|167001141	glypican-1 precursor [Homo sapiens]	3	3	0.469897	1.15385
1375	gi|20072188	Aconitase 2, mitochondrial [Homo sapiens]	5	9	0.469908	1.07724
1376	gi|4885413	histidine triad nucleotide-binding protein 1 [Homo sapiens]	1	0	0.469945	1.049
1377	gi|14250636	Nuclear factor of kappa light polypeptide gene enhancer in B-cells inhibitor-like 2 [Homo sapiens]	9	9	0.469945	1.08461
1378	gi|18676544	FLJ00169 protein, partial [Homo sapiens]	0	0	0.469945	-1.18539
1379	gi|5032031	RNA-binding protein 5 [Homo sapiens]	3	2	0.469972	1.03922
1380	gi|71040098	rho GTPase-activating protein 30 isoform 1 [Homo sapiens]	0	0	0.470794	1.03238
1381	gi|196259772	peroxisomal biogenesis factor 5 isoform c [Homo sapiens]	10	12	0.474031	1.14416
1382	gi|31543106	basal cell adhesion molecule isoform 1 precursor [Homo sapiens]	0	0	0.474036	-1.04423
1383	gi|221139831	Homo sapiens general transcription factor IIIC, polypeptide 6, alpha 35kDa (GTF3C6), mRNA	0	0	0.474095	1.05195
1384	gi|14149771	WD repeat-containing protein 54 [Homo sapiens]	0	1	0.474132	1.03195
1385	gi|340062	pro-ubiquitin, partial [Homo sapiens]	2	2	0.474153	1.14827
1386	gi|186910286	ribonuclease H2 subunit B isoform 1 [Homo sapiens]	0	0	0.474158	1.04459
1387	gi|32698824	low-density lipoprotein receptor-related protein 5-like protein [Homo sapiens]	5	4	0.474164	-1.47877
1388	gi|28175764	ADD1 protein [Homo sapiens]	6	7	0.474164	-1.10839
1389	gi|5032179	transcription intermediary factor 1-beta [Homo sapiens]	10	11	0.474174	-1.26739
1390	gi|33469978	sec1 family domain-containing protein 1 isoform b [Homo sapiens]	5	8	0.47418	1.16825
1391	gi|17978489	CD97 antigen isoform 2 preproprotein [Homo sapiens]	1	0	0.47418	1.06617
1392	gi|40674459	Lethal giant larvae homolog 2 (Drosophila) [Homo sapiens]	0	3	0.474185	-1.04258
1393	gi|1103585	laminin beta 2 chain [Homo sapiens]	0	1	0.47419	1.11477
1394	gi|46094014	eukaryotic peptide chain release factor GTP-binding subunit ERF3B [Homo sapiens]	1	0	0.47419	-1.04068
1395	gi|171846268	elongation factor Ts, mitochondrial isoform 2 precursor [Homo sapiens]	1	0	0.474201	-1.06851
1396	gi|7019485	programmed cell death protein 6 isoform 1 [Homo sapiens]	0	0	0.477439	-1.02857
1397	gi|40807443	protein regulator of cytokinesis 1 isoform 2 [Homo sapiens]	0	0	0.478128	1.04543
1398	gi|21700763	hematological and neurological expressed 1-like protein [Homo sapiens]	0	2	0.478224	-1.19081
1399	gi|110347461	myc-associated zinc finger protein isoform 1 [Homo sapiens]	18	18	0.478224	-2.38478
1400	gi|4506619	60S ribosomal protein L24 [Homo sapiens]	0	0	0.478335	-1.08276
1401	gi|115298678	complement C3 precursor [Homo sapiens]	0	0	0.478356	-1.04902
1402	gi|48762932	T-complex protein 1 subunit theta isoform 1 [Homo sapiens]	1	2	0.478414	1.07958
1403	gi|7023413	unnamed protein product [Homo sapiens]	1	0	0.478424	1.08181
1404	gi|10438831	unnamed protein product [Homo sapiens]	1	3	0.47843	-1.20641
1405	gi|28178825	isocitrate dehydrogenase [NADP] cytoplasmic [Homo sapiens]	1	2	0.478446	1.15353
1406	gi|15431301	60S ribosomal protein L7 [Homo sapiens]	2	0	0.478451	1.10063
1407	gi|47132589	serine/threonine-protein kinase N1 isoform 2 [Homo sapiens]	3	1	0.478451	1.10055
1408	gi|124494251	BCL2-associated athanogene isoform 1L [Homo sapiens]	0	0	0.478456	1.15557
1409	gi|4502101	annexin A1 [Homo sapiens]	3	3	0.478456	1.21039
1410	gi|4506193	proteasome subunit beta type-1 [Homo sapiens]	3	1	0.478456	1.05304
1411	gi|5817092	hypothetical protein, partial [Homo sapiens]	4	0	0.478456	-1.25641
1412	gi|62897671	beta actin variant, partial [Homo sapiens]	2	2	0.478456	1.11688
1413	gi|4758516	hepatoma-derived growth factor isoform a [Homo sapiens]	1	5	0.478461	1.03647
1414	gi|14589935	protocadherin-7 isoform c precursor [Homo sapiens]	1	4	0.478477	1.04796
1415	gi|10834682	PP3958 [Homo sapiens]	0	0	0.48209	1.01519
1416	gi|7669492	glyceraldehyde-3-phosphate dehydrogenase isoform 1 [Homo sapiens]	3	2	0.482585	1.12594
1417	gi|28373192	proteasomal ubiquitin receptor ADRM1 isoform 1 [Homo sapiens]	0	0	0.482596	1.02987
1418	gi|313014	vacuolar proton ATPase [Homo sapiens]	10	11	0.482664	-1.00123
1419	gi|47933379	alpha-soluble NSF attachment protein [Homo sapiens]	0	0	0.482664	1.00557
1420	gi|53729352	WD repeat-containing protein 1 isoform 2 [Homo sapiens]	0	0	0.482685	-1.06669
1421	gi|51470970	Homo sapiens chromosome 11 genomic contig, reference assembly	0	0	0.48269	-1.02033
1422	gi|15530256	TTC26 protein [Homo sapiens]	3	0	0.482701	1.12633
1423	gi|55769570	zinc finger protein 382 isoform 1 [Homo sapiens]	0	0	0.482706	1.14949
1424	gi|5031631	lysosome membrane protein 2 isoform 1 precursor [Homo sapiens]	0	0	0.485638	1.06061
1425	gi|21493024	A-kinase anchor protein 12 isoform 2 [Homo sapiens]	1	3	0.486064	-1.11522
1426	gi|15147337	E3 ubiquitin-protein ligase UBR5 isoform 1 [Homo sapiens]	0	0	0.486479	-1.08571
1427	gi|56202822	ectonucleoside triphosphate diphosphohydrolase 6 (putative function), partial [Homo sapiens]	0	0	0.486547	-1.04839
1428	gi|32490571	Homo sapiens erythrocyte membrane protein band 4.1-like 3 (EPB41L3), mRNA	0	1	0.486825	1.02863
1429	gi|170763498	protein SET isoform 2 [Homo sapiens]	3	1	0.486841	-1.08919
1430	gi|194306535	coiled-coil domain-containing protein 77 isoform b [Homo sapiens]	0	0	0.486862	-1.07143
1431	gi|2708514	KCNA3.1B [Homo sapiens]	6	8	0.486872	1.13183
1432	gi|148539870	histone deacetylase 7 isoform d [Homo sapiens]	0	0	0.486909	1.0766
1433	gi|157785644	Homo sapiens SPEG complex locus (SPEG), transcript variant 1, mRNA	15	18	0.486925	1.15525
1434	gi|4758258	eukaryotic translation initiation factor 4E-binding protein 1 [Homo sapiens]	1	3	0.486935	-1.00725
1435	gi|193784117	unnamed protein product [Homo sapiens]	16	16	0.486935	-1.13696
1436	gi|5174735	tubulin beta-4B chain [Homo sapiens]	0	0	0.487008	1.03505
1437	gi|1732418	protein tyrosine phosphatase 1C [Homo sapiens]	0	0	0.487008	1.11966
1438	gi|1232079	huMCM5 [Homo sapiens]	0	0	0.487008	-1.14919
1439	gi|115527735	HDAC10 protein [Homo sapiens]	1	0	0.487013	-1.05018
1440	gi|21040386	HSPA9 protein, partial [Homo sapiens]	0	0	0.487024	-1.104
1441	gi|16554609	28S ribosomal protein S11, mitochondrial isoform a [Homo sapiens]	4	5	0.487024	1.28182
1442	gi|46195763	MTSS1-like protein [Homo sapiens]	2	1	0.487029	1.28647
1443	gi|194384782	unnamed protein product [Homo sapiens]	3	7	0.487029	1.20971
1444	gi|194377042	unnamed protein product [Homo sapiens]	0	0	0.48704	1.01427
1445	gi|124249396	coiled-coil domain-containing protein 30 [Homo sapiens]	2	4	0.48704	1.08003
1446	gi|46094081	arf-GAP with SH3 domain, ANK repeat and PH domain-containing protein 1 isoform 1 [Homo sapiens]	4	2	0.48704	-1.21451
1447	gi|116283742	PRDM8 protein, partial [Homo sapiens]	6	6	0.487045	-1.10564
1448	gi|27735039	anaphase-promoting complex subunit 16 isoform 1 [Homo sapiens]	0	0	0.49023	1.05556
1449	gi|6679189	transmembrane emp24 domain-containing protein 3 isoform a precursor [Homo sapiens]	0	0	0.490601	-1.01786
1450	gi|158261297	unnamed protein product [Homo sapiens]	18	20	0.491144	1.55403
1451	gi|4885433	C-Jun-amino-terminal kinase-interacting protein 1 [Homo sapiens]	0	0	0.491201	-1.06533
1452	gi|1916615	ribosomal RNA upstream binding transcription factor, partial [Homo sapiens]	0	0	0.491279	-1.06024
1453	gi|15928608	Solute carrier family 25 (mitochondrial carrier; adenine nucleotide translocator), member 6 [Homo sapiens]	0	0	0.491284	1.04429
1454	gi|74048434	leucine carboxyl methyltransferase 1 isoform a [Homo sapiens]	1	0	0.49129	-1.00308
1455	gi|4506723	40S ribosomal protein S3a isoform 1 [Homo sapiens]	0	0	0.491336	-1.06627
1456	gi|292830	DNA topoisomerase II (EC 5.99.1.3) [Homo sapiens]	0	0	0.491336	1.00462
1457	gi|116829964	metastasis-suppressor KiSS-1 preproprotein [Homo sapiens]	0	0	0.491336	-1.10054
1458	gi|508487	L-glycerol-3-phosphate:NAD oxidoreductase [Homo sapiens]	0	2	0.491362	-1.1357
1459	gi|157785645	striated muscle preferentially expressed protein kinase isoform 1 [Homo sapiens]	4	3	0.491362	-1.06228
1460	gi|8922665	pantothenate kinase 4 [Homo sapiens]	3	2	0.491373	1
1461	gi|38372935	brevican core protein isoform 1 precursor [Homo sapiens]	0	0	0.494256	-1.04688
1462	gi|1710188	unknown, partial [Homo sapiens]	0	0	0.494808	1.00588
1463	gi|1100994	nuclear factor p97 [Homo sapiens]	6	8	0.495623	1.11093
1464	gi|118200333	protein FAM127B isoform 1 [Homo sapiens]	0	1	0.495649	1.045
1465	gi|71772583	40S ribosomal protein S29 isoform 2 [Homo sapiens]	0	0	0.495669	1.31846
1466	gi|4759098	transformer-2 protein homolog beta isoform 1 [Homo sapiens]	1	1	0.495669	-1.07318
1467	gi|34234	laminin-binding protein, partial [Homo sapiens]	5	5	0.495669	1.33671
1468	gi|27886555	nuclear factor of activated T-cells, cytoplasmic 3 isoform 3 [Homo sapiens]	2	1	0.49568	1.25316
1469	gi|2921587	SH2/SH3 adaptor protein NCK-beta [Homo sapiens]	2	1	0.495685	1.16902
1470	gi|2370151	putative septin [Homo sapiens]	8	4	0.49569	1.78543
1471	gi|49640009	E3 ubiquitin-protein ligase TTC3 [Homo sapiens]	3	0	0.495695	-1.13889
1472	gi|48928056	heat shock 70 kDa protein 13 precursor [Homo sapiens]	5	4	0.4957	1.14192
1473	gi|56550051	U4/U6.U5 tri-snRNP-associated protein 2 isoform 1 [Homo sapiens]	2	2	0.4957	1.22573
1474	gi|193787692	unnamed protein product [Homo sapiens]	9	6	0.495706	-1.80481
1475	gi|19743569	TRAF family member-associated NF-kappa-B activator isoform a [Homo sapiens]	2	4	0.495711	-1.97734
1476	gi|7656942	protein chibby homolog 1 isoform a [Homo sapiens]	1	1	0.495711	-1.05885
1477	gi|48255924	NADH dehydrogenase [ubiquinone] flavoprotein 3, mitochondrial isoform a precursor [Homo sapiens]	6	9	0.495716	-1.49762
1478	gi|119603232	matrix metallopeptidase 2 (gelatinase A, 72kDa gelatinase, 72kDa type IV collagenase), isoform CRA_c [Homo sapiens]	5	8	0.499925	1.12583
1479	gi|193787217	unnamed protein product [Homo sapiens]	9	12	0.500013	1.13074
1480	gi|1399960	hypothetical protein 384D8_2 [Homo sapiens]	0	1	0.500018	-1.09429
1481	gi|22748667	sodium/potassium-transporting ATPase subunit alpha-3 isoform 1 [Homo sapiens]	0	1	0.500023	-1.05335
1482	gi|567004	EHK1 receptor tyrosine kinase ligand [Homo sapiens]	0	0	0.500038	-1.08333
1483	gi|190570176	transport and Golgi organization protein 2 homolog isoform a [Homo sapiens]	0	1	0.500054	-1.1105
1484	gi|154146191	heat shock protein HSP 90-alpha isoform 2 [Homo sapiens]	3	3	0.500059	-1.20456
1485	gi|23111032	sorting nexin-1 isoform b [Homo sapiens]	2	1	0.500064	-1.11101
1486	gi|47682975	Cyclin D binding myb-like transcription factor 1 [Homo sapiens]	5	4	0.500069	1.05468
1487	gi|31581534	tRNA dimethylallyltransferase, mitochondrial isoform 1 precursor [Homo sapiens]	1	3	0.50008	-1.12238
1488	gi|189409150	charged multivesicular body protein 5 isoform 1 [Homo sapiens]	3	2	0.50008	1.00241
1489	gi|156564407	phospholipase D2 isoform PLD2A [Homo sapiens]	0	0	0.503854	-1
1490	gi|6807649	hypothetical protein [Homo sapiens]	0	0	0.504223	1.01471
1491	gi|119608690	chromosome 9 open reading frame 86, isoform CRA_c, partial [Homo sapiens]	21	23	0.504325	-1.09282
1492	gi|10863955	phosphoserine aminotransferase isoform 2 [Homo sapiens]	1	5	0.504438	1.13834
1493	gi|5803036	heterogeneous nuclear ribonucleoprotein A0 [Homo sapiens]	0	1	0.504438	-1.07316
1494	gi|15559457	RELA protein [Homo sapiens]	0	1	0.504438	1.13464
1495	gi|4507357	transgelin-2 isoform b [Homo sapiens]	0	1	0.504443	-1.10595
1496	gi|515634	ubiquinol-cytochrome c reductase core I protein [Homo sapiens]	1	3	0.504448	-1.26147
1497	gi|167466173	heat shock 70 kDa protein 1B [Homo sapiens]	0	1	0.504448	-1.02961
1498	gi|4506013	protein phosphatase 1 regulatory subunit 7 isoform 1 [Homo sapiens]	8	9	0.504453	-1.30019
1499	gi|23238261	choline kinase beta isoform b [Homo sapiens]	0	1	0.504463	1.13544
1500	gi|22748979	transmembrane protein 199 [Homo sapiens]	0	0	0.508174	-1.00498
1501	gi|119614022	islet cell autoantigen 1, 69kDa, isoform CRA_f [Homo sapiens]	20	27	0.508226	1.47781
1502	gi|21536286	creatine kinase B-type [Homo sapiens]	20	17	0.508654	-1.78821
1503	gi|530406412	PREDICTED: tropomyosin alpha-1 chain isoform X10 [Homo sapiens]	21	23	0.508659	-1.20582
1504	gi|12697921	KIAA1688 protein, partial [Homo sapiens]	0	0	0.508674	1.02885
1505	gi|5031937	calcium-binding and coiled-coil domain-containing protein 2 isoform 3 [Homo sapiens]	17	16	0.50871	-1.13545
1506	gi|119610572	eukaryotic translation initiation factor 4A, isoform 1, isoform CRA_a [Homo sapiens]	4	7	0.508781	1.00514
1507	gi|21758256	unnamed protein product [Homo sapiens]	0	0	0.508796	1.0202
1508	gi|5453690	dnaJ homolog subfamily B member 1 isoform 1 [Homo sapiens]	0	0	0.508822	1.05564
1509	gi|5803181	stress-induced-phosphoprotein 1 isoform b [Homo sapiens]	9	7	0.508837	-1.09592
1510	gi|18644730	inhibitor of growth protein 5 [Homo sapiens]	8	6	0.508837	1.05376
1511	gi|4506607	60S ribosomal protein L18 isoform 1 [Homo sapiens]	6	5	0.508852	-1.75977
1512	gi|14250636	Nuclear factor of kappa light polypeptide gene enhancer in B-cells inhibitor-like 2 [Homo sapiens]	9	9	0.508852	-1.09453
1513	gi|7657599	sorting nexin-5 isoform a [Homo sapiens]	4	2	0.508857	1.25936
1514	gi|189498	pyrroline-5-carboxylate reductase [Homo sapiens]	1	1	0.508862	1.11986
1515	gi|18765702	engulfment and cell motility protein 1 isoform 2 [Homo sapiens]	0	0	0.512917	1
1516	gi|164565381	TBC1 domain family member 14 isoform b [Homo sapiens]	2	2	0.513226	-1.1764
1517	gi|115387094	succinate dehydrogenase [ubiquinone] iron-sulfur subunit, mitochondrial precursor [Homo sapiens]	1	1	0.513226	1.10831
1518	gi|188497705	BRCA1-associated protein [Homo sapiens]	9	12	0.513226	-1.40988
1519	gi|4506663	60S ribosomal protein L8 [Homo sapiens]	0	0	0.513261	1.03261
1520	gi|29383	BBC1 [Homo sapiens]	5	8	0.513261	1.11111
1521	gi|16933557	protocadherin-16 precursor [Homo sapiens]	1	4	0.513277	1.17997
1522	gi|4757852	mitochondrial chaperone BCS1 [Homo sapiens]	1	1	0.513282	1.07907
1523	gi|14917109	AP-2 complex subunit mu isoform a [Homo sapiens]	3	1	0.513282	-1.18149
1524	gi|2661170	RPD3-2A [Homo sapiens]	0	0	0.516277	-1.05
1525	gi|34452732	phosphatidylinositol 3,4,5-trisphosphate-dependent Rac exchanger 1 protein [Homo sapiens]	0	0	0.516601	-1.03357
1526	gi|21361947	stathmin-4 isoform 1 [Homo sapiens]	26	28	0.517338	-1.19636
1527	gi|1655915	hGATA-6 [Homo sapiens]	0	1	0.51757	-1.07772
1528	gi|13386490	LIM domain-containing protein 2 [Homo sapiens]	0	0	0.517625	1.09046
1529	gi|4758488	general transcription factor IIF subunit 2 [Homo sapiens]	0	0	0.517691	1.01893
1530	gi|151101386	coenzyme Q-binding protein COQ10 homolog A, mitochondrial isoform b [Homo sapiens]	0	0	0.517691	-1.09374
1531	gi|18088719	Tubulin, beta [Homo sapiens]	0	0	0.517701	1.04862
1532	gi|4324699	nuclear mitotic apparatus protein 1, partial [Homo sapiens]	0	0	0.517701	1.08485
1533	gi|8394376	syntaxin-18 [Homo sapiens]	1	0	0.517706	1.06698
1534	gi|1040689	Human Diff6,H5,CDC10 homologue [Homo sapiens]	0	2	0.517716	1.07007
1535	gi|7706687	ena/VASP-like protein [Homo sapiens]	3	5	0.517721	1.1719
1536	gi|75709200	phospholipid hydroperoxide glutathione peroxidase, mitochondrial isoform A precursor [Homo sapiens]	0	1	0.517721	-1.03597
1537	gi|29893564	microspherule protein 1 isoform 1 [Homo sapiens]	1	4	0.517741	1.24882
1538	gi|20521844	KIAA0199, partial [Homo sapiens]	0	0	0.52192	1.03862
1539	gi|18044384	Similar to angio-associated, migratory cell protein, partial [Homo sapiens]	0	0	0.521925	-1.04082
1540	gi|119628449	triple functional domain (PTPRF interacting), isoform CRA_a [Homo sapiens]	0	1	0.522125	1.02099
1541	gi|13377002	gamma-crystallin D [Homo sapiens]	0	0	0.52214	1.06823
1542	gi|4503729	peptidyl-prolyl cis-trans isomerase FKBP4 [Homo sapiens]	10	13	0.522145	1.1366
1543	gi|1037136	Mss4 [Homo sapiens]	8	12	0.52216	1.47538
1544	gi|27151736	dnaJ homolog subfamily B member 2 isoform b [Homo sapiens]	1	2	0.52216	1.04717
1545	gi|123243496	MCF.2 cell line derived transforming sequence-like, partial [Homo sapiens]	1	2	0.522175	-1.13075
1546	gi|6912440	zinc finger protein 346 isoform a [Homo sapiens]	1	2	0.52218	1.2636
1547	gi|119591157	aortic preferentially expressed gene 1, isoform CRA_j [Homo sapiens]	3	4	0.522185	-1.15659
1548	gi|12711674	regulator of nonsense transcripts 3B isoform 2 [Homo sapiens]	6	6	0.522195	-1.4425
1549	gi|27734709	nodal modulator 2 isoform 2 precursor [Homo sapiens]	1	0	0.522195	-1.12312
1550	gi|94538354	mitochondrial-processing peptidase subunit beta precursor [Homo sapiens]	0	0	0.525443	-1.05
1551	gi|22208990	Homo sapiens kallikrein-related peptidase 3 (KLK3), transcript variant 1, mRNA	0	0	0.526415	1.02347
1552	gi|74136547	rho guanine nucleotide exchange factor 10-like protein isoform 2 [Homo sapiens]	0	0	0.526515	1.01099
1553	gi|14424674	CDC42 effector protein (Rho GTPase binding) 1 [Homo sapiens]	18	22	0.52653	-1.04218
1554	gi|10441956	unknown [Homo sapiens]	1	0	0.526609	1.03261
1555	gi|18079216	caskin-1 [Homo sapiens]	3	3	0.526619	-1.28558
1556	gi|14585790	HUC [Homo sapiens]	0	0	0.526624	-1.00889
1557	gi|11321591	high mobility group protein B2 [Homo sapiens]	0	0	0.526644	-1.10914
1558	gi|2851393	RecName: Full=NADPH--cytochrome P450 reductase; Short=CPR; Short=P450R	2	1	0.526649	-1.1897
1559	gi|40548332	coiled-coil domain-containing protein 137 [Homo sapiens]	6	3	0.526649	-1.08185
1560	gi|12052900	hypothetical protein [Homo sapiens]	1	1	0.526659	1.02499
1561	gi|119606020	nucleotide binding protein 2 (MinD homolog, E. coli), isoform CRA_b [Homo sapiens]	0	0	0.526659	1.05109
1562	gi|115385975	Homo sapiens protein tyrosine phosphatase, receptor type, C (PTPRC), transcript variant 1, mRNA	0	0	0.530762	1.03077
1563	gi|158255694	unnamed protein product [Homo sapiens]	0	0	0.530821	1.019
1564	gi|20149594	heat shock protein HSP 90-beta isoform a [Homo sapiens]	12	11	0.530975	-1.09979
1565	gi|28336	mutant beta-actin (beta'-actin) [Homo sapiens]	0	0	0.531078	1.00248
1566	gi|4506713	ubiquitin-40S ribosomal protein S27a precursor [Homo sapiens]	1	0	0.531103	1.01542
1567	gi|49355765	ELAV-like protein 3 isoform 2 [Homo sapiens]	0	0	0.531142	-1.01334
1568	gi|12803339	SERPINE1 mRNA binding protein 1 [Homo sapiens]	0	1	0.531157	-1.07451
1569	gi|16306954	NUDT16 protein, partial [Homo sapiens]	0	0	0.531177	1.07341
1570	gi|31645	glyceraldehyde-3-phosphate dehydrogenase [Homo sapiens]	0	2	0.531187	-1.05174
1571	gi|32189394	ATP synthase subunit beta, mitochondrial precursor [Homo sapiens]	0	0	0.535445	1.06302
1572	gi|4504437	heme oxygenase 1 [Homo sapiens]	0	0	0.535479	1.03226
1573	gi|22027622	TNF receptor-associated factor 4 [Homo sapiens]	0	0	0.535597	-1.05017
1574	gi|4506613	60S ribosomal protein L22 [Homo sapiens]	1	1	0.535641	1.04912
1575	gi|6912494	microtubule-associated protein RP/EB family member 1 [Homo sapiens]	7	11	0.535665	1.29097
1576	gi|119618398	endoplasmic reticulum protein 29, isoform CRA_b, partial [Homo sapiens]	0	1	0.53567	-1.16833
1577	gi|15718687	40S ribosomal protein S3 isoform 1 [Homo sapiens]	0	1	0.535675	1.02313
1578	gi|1103585	laminin beta 2 chain [Homo sapiens]	3	7	0.535675	1.02916
1579	gi|194248095	epsin-1 isoform b [Homo sapiens]	3	2	0.53568	-1.25225
1580	gi|10434979	unnamed protein product [Homo sapiens]	2	2	0.535699	-1.25811
1581	gi|31543380	protein DJ-1 [Homo sapiens]	1	0	0.535704	-1.0055
1582	gi|4505913	mismatch repair endonuclease PMS2 isoform a [Homo sapiens]	0	0	0.539628	1.0303
1583	gi|18028283	very-long-chain acyl-CoA dehydrogenase VLCAD [Homo sapiens]	0	1	0.539862	1.03614
1584	gi|68509938	Golli-MBP isoform 2 [Homo sapiens]	0	0	0.540027	1.02941
1585	gi|7705885	vacuolar protein sorting-associated protein 28 homolog isoform 1 [Homo sapiens]	9	11	0.540076	1.29809
1586	gi|40804468	voltage-dependent L-type calcium channel subunit beta-1 isoform 1 [Homo sapiens]	11	14	0.54012	1.18637
1587	gi|21361144	26S protease regulatory subunit 6A [Homo sapiens]	15	13	0.540169	-1.18562
1588	gi|19923354	zinc finger and BTB domain-containing protein 18 isoform 2 [Homo sapiens]	0	0	0.540227	-1.06011
1589	gi|109150419	WD repeat-containing protein mio [Homo sapiens]	6	8	0.540232	-1.07739
1590	gi|18482486	RNA-binding protein splice variant a [Homo sapiens]	3	8	0.540237	-1.01402
1591	gi|31542319	coatomer subunit epsilon isoform a [Homo sapiens]	1	3	0.540241	1.10239
1592	gi|21361766	zinc finger protein 692 isoform 2 [Homo sapiens]	4	2	0.540241	1.26899
1593	gi|221044526	unnamed protein product [Homo sapiens]	2	4	0.540251	-1.27115
1594	gi|4502565	calpain small subunit 1 isoform 1 [Homo sapiens]	5	5	0.540251	-1.44063
1595	gi|5032051	40S ribosomal protein S14 [Homo sapiens]	0	0	0.544489	1
1596	gi|22095349	WD and tetratricopeptide repeats protein 1 isoform b [Homo sapiens]	0	0	0.544571	-1.03191
1597	gi|17999541	vacuolar protein sorting-associated protein 35 [Homo sapiens]	0	0	0.544658	-1.02187
1598	gi|68348723	zinc finger protein 711 [Homo sapiens]	0	0	0.544687	1.09832
1599	gi|9790193	protein reprimo [Homo sapiens]	0	0	0.544692	-1.14474
1600	gi|119575060	CD24 antigen (small cell lung carcinoma cluster 4 antigen) [Homo sapiens]	2	3	0.544706	1.23918
1601	gi|19923268	52 kDa repressor of the inhibitor of the protein kinase [Homo sapiens]	0	0	0.54473	-1.04838
1602	gi|217035105	dnaJ homolog subfamily C member 11 [Homo sapiens]	0	0	0.544735	-1.01329
1603	gi|52486265	paraneoplastic antigen Ma1 [Homo sapiens]	8	13	0.54474	1.5964
1604	gi|34335134	protein SEC13 homolog isoform 1 [Homo sapiens]	0	0	0.544754	1.00189
1605	gi|4506635	60S ribosomal protein L32 [Homo sapiens]	0	0	0.544754	1.06516
1606	gi|83320070	gasdermin-D [Homo sapiens]	1	0	0.544779	1.05128
1607	gi|20270186	high mobility group nucleosome-binding domain-containing protein 3 isoform HMGN3a [Homo sapiens]	3	4	0.544779	-1.18995
1608	gi|119572744	ribosomal protein L18, isoform CRA_b [Homo sapiens]	7	6	0.544779	-1.7316
1609	gi|21595589	SDCCAG8 protein [Homo sapiens]	9	7	0.544783	-1.22908
1610	gi|23712	myoblast antigen 24.1D5, partial [Homo sapiens]	0	0	0.544788	-1.01847
1611	gi|41406084	glutathione peroxidase 1 isoform 1 [Homo sapiens]	0	1	0.544793	1.01748
1612	gi|109134347	centrosomal protein of 83 kDa [Homo sapiens]	0	2	0.544798	1.02176
1613	gi|20986490	YY1-associated protein 1 isoform 3 [Homo sapiens]	3	8	0.544803	1.00985
1614	gi|31092	unnamed protein product [Homo sapiens]	6	7	0.544803	-1.16626
1615	gi|2072129	chromogranin A [Homo sapiens]	5	3	0.544808	-1.20744
1616	gi|31543106	basal cell adhesion molecule isoform 1 precursor [Homo sapiens]	0	0	0.548537	1.03132
1617	gi|83700235	eukaryotic initiation factor 4A-II [Homo sapiens]	0	1	0.548889	1.07692
1618	gi|8393009	vacuolar protein sorting-associated protein 51 homolog [Homo sapiens]	0	0	0.548941	1.01176
1619	gi|4501887	actin, cytoplasmic 2 [Homo sapiens]	0	0	0.549042	1.02586
1620	gi|7657134	dihydroxyacetone phosphate acyltransferase isoform 1 [Homo sapiens]	0	0	0.549182	-1.02864
1621	gi|119609911	thymidine kinase 1, soluble, isoform CRA_a [Homo sapiens]	0	0	0.549225	1.02094
1622	gi|5729852	guanine nucleotide-binding protein subunit beta-5 isoform a [Homo sapiens]	0	2	0.54923	-1.05706
1623	gi|5803207	splicing factor U2AF 35 kDa subunit isoform a [Homo sapiens]	4	2	0.549349	-1.2014
1624	gi|31542306	charged multivesicular body protein 1b [Homo sapiens]	2	3	0.549354	1.07141
1625	gi|18482486	RNA-binding protein splice variant a [Homo sapiens]	10	12	0.549359	1.16355
1626	gi|20986506	mitogen-activated protein kinase 10 isoform 3 [Homo sapiens]	2	2	0.549364	1.17162
1627	gi|1177230	zinc finger; Method: conceptual translation supplied by author [Homo sapiens]	0	0	0.549369	-1.0594
1628	gi|224028248	non-POU domain-containing octamer-binding protein isoform 2 [Homo sapiens]	2	0	0.549373	-1.10607
1629	gi|7019491	DNA polymerase lambda isoform a [Homo sapiens]	0	3	0.549378	1.03482
1630	gi|7706322	UPF0568 protein C14orf166 [Homo sapiens]	1	1	0.549397	1.14421
1631	gi|20067392	thioredoxin related protein [Homo sapiens]	0	0	0.549402	1.16478
1632	gi|119395742	integrin alpha-6 isoform b preproprotein [Homo sapiens]	0	0	0.552755	1.05921
1633	gi|170014703	SH3 domain-binding protein 2 isoform a [Homo sapiens]	0	0	0.553224	1.01117
1634	gi|38261971	cAMP-regulated phosphoprotein 21 isoform 1 [Homo sapiens]	23	26	0.553663	2.2844
1635	gi|154354979	unconventional myosin-X [Homo sapiens]	0	1	0.553835	1.02272
1636	gi|194385376	unnamed protein product [Homo sapiens]	0	0	0.55392	1.06866
1637	gi|119628801	ribosomal protein L21, isoform CRA_b [Homo sapiens]	0	0	0.553954	1.03522
1638	gi|4757772	GTP-binding protein Di-Ras3 [Homo sapiens]	0	1	0.553963	1.10772
1639	gi|16579885	60S ribosomal protein L4 [Homo sapiens]	0	0	0.553977	-1.04475
1640	gi|4501887	actin, cytoplasmic 2 [Homo sapiens]	0	0	0.557715	-1.03226
1641	gi|41872443	short transient receptor potential channel 4-associated protein isoform b [Homo sapiens]	0	0	0.558236	1.02439
1642	gi|75709200	phospholipid hydroperoxide glutathione peroxidase, mitochondrial isoform A precursor [Homo sapiens]	0	1	0.558307	1.0142
1643	gi|29540531	sulfotransferase 1A1 isoform a [Homo sapiens]	0	0	0.558364	1.1028
1644	gi|38201714	ELAV-like protein 1 [Homo sapiens]	1	0	0.558501	1.08671
1645	gi|12654691	Potassium channel tetramerisation domain containing 15 [Homo sapiens]	1	1	0.558529	1.27082
1646	gi|52138581	Homo sapiens pim-3 oncogene (PIM3), mRNA	0	0	0.558534	-1.05915
1647	gi|21536286	creatine kinase B-type [Homo sapiens]	5	4	0.558548	-1.08191
1648	gi|12382773	caspase recruitment domain protein 11 [Homo sapiens]	2	1	0.558562	-1.0334
1649	gi|2905657	arsenite translocating ATPase [Homo sapiens]	3	5	0.558576	1.21798
1650	gi|145976946	mitotic-spindle organizing protein 2A [Homo sapiens]	1	2	0.558581	1.02151
1651	gi|50345881	cytoplasmic polyadenylation element-binding protein 3 isoform 1 [Homo sapiens]	6	6	0.558591	-1.03416
1652	gi|2228731	glutathione transferase Zeta 1 [Homo sapiens]	2	2	0.558595	-1.10644
1653	gi|33695088	glycerol-3-phosphate dehydrogenase [NAD(+)], cytoplasmic isoform 1 [Homo sapiens]	0	0	0.558595	1.00211
1654	gi|119590557	heat shock 60kDa protein 1 (chaperonin), isoform CRA_c [Homo sapiens]	1	4	0.5586	-1.21169
1655	gi|114432132	breast and ovarian cancer susceptibility protein 2 truncated variant [Homo sapiens]	7	6	0.558605	-1.16938
1656	gi|6005993	clathrin light chain A isoform b [Homo sapiens]	1	1	0.55861	1.03777
1657	gi|59814146	BTB/POZ domain-containing protein 1 isoform 2 [Homo sapiens]	0	0	0.563068	1.02839
1658	gi|119625338	fibrinogen beta chain, isoform CRA_d [Homo sapiens]	12	11	0.563087	-1.08855
1659	gi|4503529	eukaryotic initiation factor 4A-I isoform 1 [Homo sapiens]	5	3	0.563101	-1.08799
1660	gi|190610025	zinc finger protein 235 [Homo sapiens]	0	0	0.563115	1.05135
1661	gi|145386517	phostensin [Homo sapiens]	0	0	0.563138	-1.08576
1662	gi|66882532	protein farnesyltransferase/geranylgeranyltransferase type-1 subunit alpha isoform c [Homo sapiens]	0	0	0.563138	1.10429
1663	gi|14165469	40S ribosomal protein S15a [Homo sapiens]	0	0	0.563171	1.11854
1664	gi|4506707	40S ribosomal protein S25 [Homo sapiens]	0	1	0.56319	-1.125
1665	gi|38679892	peptidyl-prolyl cis-trans isomerase NIMA-interacting 4 isoform 1 [Homo sapiens]	1	1	0.563204	-1.01775
1666	gi|5453680	enhancer of filamentation 1 isoform 1 [Homo sapiens]	11	7	0.563213	-1.44655
1667	gi|5453603	T-complex protein 1 subunit beta isoform 1 [Homo sapiens]	1	0	0.563223	1.05682
1668	gi|50592996	tubulin beta-3 chain isoform 1 [Homo sapiens]	2	2	0.563223	-1.37047
1669	gi|18087819	myb/SANT-like DNA-binding domain-containing protein 3 isoform a [Homo sapiens]	5	6	0.563232	-1.17549
1670	gi|6005747	E3 ubiquitin-protein ligase RING2 [Homo sapiens]	2	0	0.563232	-1.17875
1671	gi|20070197	dolichyl-diphosphooligosaccharide--protein glycosyltransferase 48 kDa subunit precursor [Homo sapiens]	5	6	0.563237	-1.02595
1672	gi|110227607	bifunctional coenzyme A synthase isoform b [Homo sapiens]	0	2	0.563237	-1.01013
1673	gi|17933772	protein S100-A16 [Homo sapiens]	2	1	0.563241	-1.01112
1674	gi|22035672	thioredoxin reductase 2, mitochondrial isoform 1 precursor [Homo sapiens]	0	0	0.563241	1.12078
1675	gi|31645	glyceraldehyde-3-phosphate dehydrogenase [Homo sapiens]	3	6	0.563246	1.07492
1676	gi|4557032	L-lactate dehydrogenase B chain isoform LDHB [Homo sapiens]	0	0	0.565701	-1.03704
1677	gi|93277122	RNA-binding protein 4 isoform 1 [Homo sapiens]	0	0	0.567594	-1.07247
1678	gi|23111055	sorting nexin-7 isoform b [Homo sapiens]	0	0	0.567771	1.17247
1679	gi|33286420	pyruvate kinase PKM isoform b [Homo sapiens]	0	0	0.567827	1.07551
1680	gi|5803102	mortality factor 4-like protein 1 isoform 1 [Homo sapiens]	2	3	0.567845	1.07499
1681	gi|4885063	fructose-bisphosphate aldolase C [Homo sapiens]	1	2	0.567868	1.1123
1682	gi|119592278	hematopoietic signal peptide-containing, isoform CRA_b [Homo sapiens]	0	1	0.567868	-1.05769
1683	gi|4557896	myotubularin [Homo sapiens]	0	0	0.567873	-1.08977
1684	gi|14670268	negative elongation factor E [Homo sapiens]	4	4	0.567878	1.01463
1685	gi|437807	mPOU homeobox protein [Homo sapiens]	3	4	0.567878	-1.19901
1686	gi|189236	natural killer cell stimulatory factor [Homo sapiens]	0	0	0.572168	-1.02991
1687	gi|24308201	adipocyte plasma membrane-associated protein [Homo sapiens]	0	0	0.572288	1.01151
1688	gi|224465233	histone-lysine N-methyltransferase EHMT1 isoform 1 [Homo sapiens]	0	1	0.572293	-1.04444
1689	gi|74717105	RecName: Full=Putative B-lymphocyte activation-related protein BC-1514	0	0	0.572408	-1.06481
1690	gi|41393599	oxygen-dependent coproporphyrinogen-III oxidase, mitochondrial precursor [Homo sapiens]	4	4	0.572491	1.10068
1691	gi|30795227	D-tyrosyl-tRNA(Tyr) deacylase 1 [Homo sapiens]	7	9	0.572491	-1.25862
1692	gi|54112121	splicing factor 3B subunit 3 [Homo sapiens]	10	11	0.57251	1.02514
1693	gi|5174742	Homo sapiens ubiquinol-cytochrome c reductase, Rieske iron-sulfur polypeptide 1 (UQCRFS1), mRNA	0	0	0.572514	-1.00528
1694	gi|6005747	E3 ubiquitin-protein ligase RING2 [Homo sapiens]	2	0	0.572519	-1.04464
1695	gi|35505	pyruvate kinase [Homo sapiens]	0	0	0.572519	1.07263
1696	gi|27501446	density-regulated protein [Homo sapiens]	2	4	0.572528	-1.03096
1697	gi|4557659	iduronate 2-sulfatase isoform a preproprotein [Homo sapiens]	1	1	0.572528	1.26796
1698	gi|4502317	V-type proton ATPase subunit E 1 isoform a [Homo sapiens]	2	1	0.572533	-1.05637
1699	gi|119597080	PDGFA associated protein 1, isoform CRA_a [Homo sapiens]	4	10	0.572551	1.22574
1700	gi|4506613	60S ribosomal protein L22 [Homo sapiens]	0	0	0.572551	1.05357
1701	gi|4503513	eukaryotic translation initiation factor 3 subunit I [Homo sapiens]	0	1	0.572556	1.02027
1702	gi|5730027	KH domain-containing, RNA-binding, signal transduction-associated protein 1 isoform 1 [Homo sapiens]	0	0	0.577115	1.00209
1703	gi|155029542	BEN domain-containing protein 7 isoform 1 [Homo sapiens]	0	0	0.577179	-1.08592
1704	gi|194374245	unnamed protein product [Homo sapiens]	0	0	0.577206	-1.00969
1705	gi|119627746	chromosome 1 open reading frame 149, isoform CRA_c [Homo sapiens]	13	16	0.577206	1.67082
1706	gi|6912326	protein FAM50B [Homo sapiens]	4	6	0.577206	1.04734
1707	gi|20149709	heterogeneous nuclear ribonucleoprotein L-like isoform 1 [Homo sapiens]	2	1	0.577234	-1.10124
1708	gi|4507791	NEDD8-conjugating enzyme Ubc12 [Homo sapiens]	3	2	0.577238	-1.06082
1709	gi|4507801	small ubiquitin-related modifier 1 isoform a precursor [Homo sapiens]	0	0	0.577243	1.05911
1710	gi|119614555	chromosome 7 open reading frame 25, isoform CRA_b [Homo sapiens]	0	1	0.577243	-1.04861
1711	gi|194373891	unnamed protein product [Homo sapiens]	0	0	0.577252	-1.05057
1712	gi|34452732	phosphatidylinositol 3,4,5-trisphosphate-dependent Rac exchanger 1 protein [Homo sapiens]	1	0	0.577257	-1.14038
1713	gi|194373841	unnamed protein product [Homo sapiens]	0	0	0.58044	-1.12162
1714	gi|4506367	ras-related protein Rab-3A [Homo sapiens]	0	0	0.581749	1.00916
1715	gi|4506605	60S ribosomal protein L23 [Homo sapiens]	0	0	0.581826	-1.01228
1716	gi|35046	NF-M [Homo sapiens]	0	0	0.581844	1.04079
1717	gi|1575347	HU-K4 [Homo sapiens]	2	2	0.581871	1.08861
1718	gi|4506003	serine/threonine-protein phosphatase PP1-alpha catalytic subunit isoform 1 [Homo sapiens]	0	1	0.581907	1.02248
1719	gi|6912540	cytosolic Fe-S cluster assembly factor NUBP2 isoform 1 [Homo sapiens]	0	1	0.581907	-1.04021
1720	gi|7705294	actin-like protein 6B [Homo sapiens]	1	1	0.58193	-1.02573
1721	gi|14165381	protocadherin alpha-10 isoform 2 precursor [Homo sapiens]	1	0	0.581935	1.11277
1722	gi|4502101	annexin A1 [Homo sapiens]	1	1	0.581948	1.08928
1723	gi|5453898	peptidyl-prolyl cis-trans isomerase NIMA-interacting 1 [Homo sapiens]	1	0	0.581948	1.09286
1724	gi|40548332	coiled-coil domain-containing protein 137 [Homo sapiens]	0	0	0.581957	-1.02747
1725	gi|194239729	elongation factor 1-delta isoform 4 [Homo sapiens]	7	10	0.581957	-1.05563
1726	gi|10440402	FLJ00034 protein, partial [Homo sapiens]	3	2	0.581957	-1.12071
1727	gi|22035672	thioredoxin reductase 2, mitochondrial isoform 1 precursor [Homo sapiens]	0	2	0.581966	1.08097
1728	gi|32964825	radial spoke head protein 9 homolog isoform 1 [Homo sapiens]	2	3	0.581971	1.2003
1729	gi|119597029	alpha-2-glycoprotein 1, zinc, isoform CRA_b, partial [Homo sapiens]	5	3	0.581975	1.23973
1730	gi|10835071	HLA class II histocompatibility antigen gamma chain isoform b [Homo sapiens]	0	0	0.586158	1.02041
1731	gi|13259507	Homo sapiens dynactin 1 (p150, glued homolog, Drosophila) (DCTN1), transcript variant 2, mRNA	25	26	0.586464	-1.40227
1732	gi|29725609	epidermal growth factor receptor isoform a precursor [Homo sapiens]	0	0	0.586586	-1.03125
1733	gi|21707901	Homo sapiens cortactin, mRNA (cDNA clone MGC:33091 IMAGE:4824206), complete cds	0	2	0.586676	-1.18942
1734	gi|94538370	dnaJ homolog subfamily C member 2 isoform 1 [Homo sapiens]	16	12	0.586689	-1.40534
1735	gi|181486	DNA-binding protein B, partial [Homo sapiens]	1	0	0.586689	1.24138
1736	gi|281371471	Homo sapiens myelin oligodendrocyte glycoprotein (MOG), transcript variant alpha1, mRNA	0	0	0.586698	1.22258
1737	gi|20381362	TATA box binding protein (TBP)-associated factor, RNA polymerase I, C, 110kDa [Homo sapiens]	0	0	0.586703	1.09192
1738	gi|4506401	RAF proto-oncogene serine/threonine-protein kinase [Homo sapiens]	0	0	0.590926	1.00542
1739	gi|31543906	ubiquitin-conjugating enzyme E2 Q1 [Homo sapiens]	7	10	0.59139	-1.00071
1740	gi|51473210	Homo sapiens chromosome 16 genomic contig, reference assembly	1	2	0.591394	-1.10569
1741	gi|4506367	ras-related protein Rab-3A [Homo sapiens]	2	1	0.591399	1.03261
1742	gi|3212110	prefoldin subunit 1 [Homo sapiens]	0	1	0.591408	-1.11413
1743	gi|119618613	processing of precursor 5, ribonuclease P/MRP subunit (S. cerevisiae), isoform CRA_c [Homo sapiens]	1	0	0.591417	1.08511
1744	gi|21757134	unnamed protein product [Homo sapiens]	0	2	0.591439	1.05994
1745	gi|4758272	alpha-endosulfine isoform 3 [Homo sapiens]	3	1	0.591439	1.04471
1746	gi|28336	mutant beta-actin (beta'-actin) [Homo sapiens]	4	2	0.591443	-1.12789
1747	gi|62414288	Homo sapiens vimentin (VIM), mRNA	1	2	0.591443	-1.09258
1748	gi|111607441	lysine-rich nucleolar protein 1 [Homo sapiens]	2	2	0.591448	-1.03675
1749	gi|4557693	ketohexokinase isoform a [Homo sapiens]	0	0	0.595037	1.03226
1750	gi|5803227	14-3-3 protein theta [Homo sapiens]	0	0	0.595534	1.01613
1751	gi|5031635	cofilin-1 [Homo sapiens]	0	0	0.595822	1.02564
1752	gi|156104891	general transcription factor IIF subunit 1 [Homo sapiens]	20	22	0.596065	-1.02468
1753	gi|4759068	protein SCO1 homolog, mitochondrial [Homo sapiens]	5	8	0.596091	-1.06308
1754	gi|8051631	RNA-binding protein Raly isoform 1 [Homo sapiens]	16	13	0.5961	-1.58456
1755	gi|18641360	collectin-12 [Homo sapiens]	8	7	0.596118	-1.05483
1756	gi|1017776	smooth muscle cell calponin [Homo sapiens]	0	0	0.596118	-1.08772
1757	gi|4506685	40S ribosomal protein S13 [Homo sapiens]	0	0	0.59614	-1.08571
1758	gi|4504811	junction plakoglobin [Homo sapiens]	0	0	0.596158	-1.14095
1759	gi|40807366	tRNA-dihydrouridine(16/17) synthase [NAD(P)(+)]-like [Homo sapiens]	7	8	0.596162	-1.04982
1760	gi|62414289	vimentin [Homo sapiens]	1	0	0.596166	1.15402
1761	gi|13129004	structure-specific endonuclease subunit SLX1 isoform 1 [Homo sapiens]	0	0	0.596171	1.13669
1762	gi|81174549	protein FAM220A [Homo sapiens]	0	0	0.596184	1.02117
1763	gi|56118234	centromere protein V [Homo sapiens]	1	1	0.596184	-1.14197
1764	gi|3646128	thioredoxin-like protein [Homo sapiens]	0	0	0.596184	1.00498
1765	gi|119619622	reticulocalbin 2, EF-hand calcium binding domain [Homo sapiens]	3	4	0.596184	1.01776
1766	gi|153251840	zinc finger protein 839 isoform 1 [Homo sapiens]	3	2	0.596188	1.00436
1767	gi|122937251	lysine-specific demethylase 6B [Homo sapiens]	2	5	0.596188	1.18455
1768	gi|6526803	HRIHFB2063, partial [Homo sapiens]	10	8	0.596193	-1.18108
1769	gi|33286446	opioid growth factor receptor [Homo sapiens]	2	3	0.596197	1.12243
1770	gi|194382506	unnamed protein product [Homo sapiens]	0	5	0.596197	1.02505
1771	gi|24497603	nuclear pore glycoprotein p62 [Homo sapiens]	6	6	0.596202	-1.49395
1772	gi|119579590	DEAH (Asp-Glu-Ala-His) box polypeptide 38, isoform CRA_g [Homo sapiens]	0	3	0.596206	-1.17216
1773	gi|194376654	unnamed protein product [Homo sapiens]	1	2	0.59621	1.09002
1774	gi|110347451	platelet endothelial cell adhesion molecule precursor [Homo sapiens]	1	3	0.596219	-1.10926
1775	gi|21264343	scaffold attachment factor B1 isoform 3 [Homo sapiens]	0	1	0.60047	-1.03125
1776	gi|14043091	MED15 protein, partial [Homo sapiens]	0	0	0.600768	1.04224
1777	gi|4506773	protein S100-A9 [Homo sapiens]	0	0	0.600781	1.06043
1778	gi|13386490	LIM domain-containing protein 2 [Homo sapiens]	0	0	0.600842	1.02439
1779	gi|16332360	cyclin-dependent kinase 11B isoform 3 [Homo sapiens]	0	0	0.600855	-1.05882
1780	gi|1469882	KIAA0150, partial [Homo sapiens]	0	0	0.600894	1.10404
1781	gi|194394146	dipeptidyl peptidase 9 [Homo sapiens]	1	1	0.600942	1.19266
1782	gi|16741254	TTC28 protein [Homo sapiens]	0	2	0.600942	-1.2
1783	gi|28195599	G protein-coupled receptor 125, partial [Homo sapiens]	0	0	0.60096	-1.04235
1784	gi|117968353	kinetochore protein Nuf2 [Homo sapiens]	0	0	0.600964	1.07817
1785	gi|62088746	phospholipase C, beta 2 variant, partial [Homo sapiens]	3	5	0.600964	1.16354
1786	gi|37574726	BH3-interacting domain death agonist isoform 1 [Homo sapiens]	1	3	0.600969	1.19512
1787	gi|5454004	zinc finger protein ubi-d4 [Homo sapiens]	2	3	0.600973	1.47681
1788	gi|46559761	PDZ domain-containing protein 4 isoform 2 [Homo sapiens]	3	4	0.600977	-1.39055
1789	gi|215599424	alanine aminotransferase 2 isoform 2 [Homo sapiens]	2	3	0.600977	1.18763
1790	gi|15208660	E3 ubiquitin-protein ligase TRIM21 [Homo sapiens]	6	3	0.600977	-1.56991
1791	gi|44681484	cell division cycle-associated protein 2 [Homo sapiens]	4	3	0.600991	1.05184
1792	gi|4506051	DNA primase small subunit [Homo sapiens]	1	2	0.600991	1.03023
1793	gi|21264337	arf-GAP with Rho-GAP domain, ANK repeat and PH domain-containing protein 3 [Homo sapiens]	0	0	0.60461	-1.03226
1794	gi|119581553	plasticity-related gene 2, isoform CRA_a [Homo sapiens]	21	24	0.604968	1.57139
1795	gi|183396780	ubiquitin carboxyl-terminal hydrolase 20 [Homo sapiens]	0	0	0.605111	-1.0527
1796	gi|35493701	vacuolar protein sorting-associated protein 13B isoform 1 [Homo sapiens]	0	0	0.605272	1.01779
1797	gi|7706557	uncharacterized protein C9orf78 [Homo sapiens]	0	0	0.605402	1.01134
1798	gi|62241044	exocyst complex component 7 isoform 2 [Homo sapiens]	26	26	0.605485	1.52271
1799	gi|24475814	DNA-directed RNA polymerase III subunit RPC8 isoform a [Homo sapiens]	0	0	0.605498	-1.00152
1800	gi|22547186	serine hydroxymethyltransferase, cytosolic isoform 1 [Homo sapiens]	0	0	0.605571	1.05052
1801	gi|7656922	charged multivesicular body protein 2a [Homo sapiens]	0	0	0.605654	-1.01639
1802	gi|11415026	60S ribosomal protein L18a [Homo sapiens]	0	0	0.605684	1.14864
1803	gi|5730009	zinc finger protein RFP [Homo sapiens]	2	0	0.605693	-1.05036
1804	gi|11321585	guanine nucleotide-binding protein G(I)/G(S)/G(T) subunit beta-1 isoform 1 [Homo sapiens]	10	7	0.605732	-1.27635
1805	gi|7019519	proSAAS preproprotein [Homo sapiens]	13	14	0.605736	1.17302
1806	gi|29725611	serine/threonine-protein phosphatase 2A activator isoform b [Homo sapiens]	0	0	0.605753	1.06098
1807	gi|5902102	small nuclear ribonucleoprotein Sm D1 isoform 1 [Homo sapiens]	1	1	0.605753	-1.09005
1808	gi|153791839	sodium channel and clathrin linker 1 isoform 1 [Homo sapiens]	4	6	0.605753	1.03348
1809	gi|156523968	poly [ADP-ribose] polymerase 1 [Homo sapiens]	12	12	0.605766	-1.19757
1810	gi|20127408	trifunctional enzyme subunit alpha, mitochondrial precursor [Homo sapiens]	0	0	0.605771	-1.10476
1811	gi|4506609	60S ribosomal protein L19 [Homo sapiens]	0	0	0.605771	-1.04426
1812	gi|24308440	multivesicular body subunit 12A isoform 1 [Homo sapiens]	3	4	0.605783	-1.30348
1813	gi|6978649	choline/ethanolamine kinase [Homo sapiens]	3	2	0.605796	-1.02194
1814	gi|94721261	2',3'-cyclic-nucleotide 3'-phosphodiesterase [Homo sapiens]	0	0	0.610379	-1.00206
1815	gi|157738649	neurofilament medium polypeptide isoform 1 [Homo sapiens]	21	21	0.610414	1.04438
1816	gi|22749232	Homo sapiens zinc finger protein 579 (ZNF579), mRNA	17	17	0.610469	-1.08143
1817	gi|181041	cAMP response element regulatory protein [Homo sapiens]	13	18	0.610534	1.77567
1818	gi|116283853	SYT5 protein, partial [Homo sapiens]	0	2	0.610555	1.23715
1819	gi|14133209	KIAA0654 protein, partial [Homo sapiens]	1	0	0.610559	1.0981
1820	gi|3327124	KIAA0655 protein, partial [Homo sapiens]	3	3	0.610572	-1.09122
1821	gi|109809739	la-related protein 7 isoform 1 [Homo sapiens]	6	6	0.610581	-1.18153
1822	gi|10433181	unnamed protein product [Homo sapiens]	1	3	0.610589	-1.03739
1823	gi|261278368	lipid phosphate phosphatase-related protein type 4 isoform 2 [Homo sapiens]	1	4	0.610594	-1.08333
1824	gi|386785	heat shock protein [Homo sapiens]	2	2	0.610598	1.10314
1825	gi|4507751	thymidylate synthase [Homo sapiens]	2	3	0.610606	1.14706
1826	gi|33695078	serine/threonine-protein phosphatase 2A regulatory subunit B'' subunit beta [Homo sapiens]	0	0	0.614433	-1.05556
1827	gi|58331111	ankyrin repeat domain-containing protein 16 isoform a [Homo sapiens]	0	0	0.615247	1.01854
1828	gi|119628170	chromosome 1 open reading frame 160, isoform CRA_c [Homo sapiens]	11	17	0.615349	1.56415
1829	gi|11321601	ATP-dependent 6-phosphofructokinase, platelet type isoform 1 [Homo sapiens]	0	0	0.61537	1.05063
1830	gi|25777670	Homo sapiens protein phosphatase 1, regulatory subunit 10 (PPP1R10), mRNA	16	16	0.61537	-1.78272
1831	gi|72534660	serine/arginine-rich splicing factor 7 isoform 1 [Homo sapiens]	0	2	0.615391	-1.01068
1832	gi|4506181	proteasome subunit alpha type-2 [Homo sapiens]	2	3	0.615391	-1.01455
1833	gi|10092619	NF-kappa-B inhibitor alpha [Homo sapiens]	1	1	0.615404	1.00741
1834	gi|38202257	neutral alpha-glucosidase AB isoform 2 precursor [Homo sapiens]	2	3	0.615412	-1.22446
1835	gi|7705851	coiled-coil-helix-coiled-coil-helix domain-containing protein 2 precursor [Homo sapiens]	2	1	0.615425	-1.20279
1836	gi|39995080	protein FAM65A isoform 1 [Homo sapiens]	5	7	0.615425	1.08001
1837	gi|13435129	probable cation-transporting ATPase 13A2 isoform 1 [Homo sapiens]	3	4	0.615429	-1.15666
1838	gi|31542860	gastrin-releasing peptide isoform 1 preproprotein [Homo sapiens]	4	5	0.615429	1.09536
1839	gi|403387	receptor tyrosine kinase [Homo sapiens]	4	3	0.615438	1.11444
1840	gi|5670324	Gps1 [Homo sapiens]	0	0	0.619224	1.01587
1841	gi|4503483	elongation factor 2 [Homo sapiens]	0	0	0.61984	-1.01365
1842	gi|66267730	WD repeat-containing protein 34 [Homo sapiens]	0	1	0.620038	-1
1843	gi|22094135	histone-lysine N-methyltransferase, H3 lysine-79 specific [Homo sapiens]	0	1	0.620046	-1.0104
1844	gi|33386693	polyadenylate-binding protein-interacting protein 1 isoform 2 [Homo sapiens]	0	0	0.620118	-1.07143
1845	gi|16507950	tektin-2 [Homo sapiens]	12	19	0.620197	1.38187
1846	gi|119582425	histidyl-tRNA synthetase, isoform CRA_a [Homo sapiens]	2	1	0.620227	-1.05478
1847	gi|31952	unnamed protein product [Homo sapiens]	1	2	0.620239	-1.09496
1848	gi|14043258	Unknown (protein for IMAGE:3355366), partial [Homo sapiens]	1	0	0.620239	1.04222
1849	gi|194328762	dnaJ homolog subfamily A member 4 isoform 3 [Homo sapiens]	0	1	0.620239	1.00813
1850	gi|69885084	transcription factor E4F1 [Homo sapiens]	3	1	0.620244	-1.25631
1851	gi|13436320	PHRF1 protein, partial [Homo sapiens]	8	11	0.620252	-1.04954
1852	gi|32307119	serine/threonine-protein phosphatase 2A 55 kDa regulatory subunit B beta isoform isoform c [Homo sapiens]	0	0	0.62026	-1.13092
1853	gi|194388986	unnamed protein product, partial [Homo sapiens]	2	1	0.620265	-1.01945
1854	gi|4504195	transcription initiation factor IIE subunit beta [Homo sapiens]	1	2	0.620265	1.0168
1855	gi|4502049	aldose reductase [Homo sapiens]	2	5	0.620273	1.32666
1856	gi|50428938	ATPase ASNA1 [Homo sapiens]	4	5	0.620273	-1.32913
1857	gi|10433103	unnamed protein product [Homo sapiens]	2	1	0.620277	1.24516
1858	gi|4502181	aquaporin-4 isoform a [Homo sapiens]	4	4	0.620277	-1.2023
1859	gi|56243583	WD repeat-containing protein 18 [Homo sapiens]	0	0	0.623457	-1.02857
1860	gi|21359969	DNA-directed RNA polymerase III subunit RPC3 isoform 1 [Homo sapiens]	0	0	0.624901	1.01953
1861	gi|157388902	semaphorin-4C precursor [Homo sapiens]	0	0	0.624934	-1.03175
1862	gi|62739179	rhotekin isoform a [Homo sapiens]	0	0	0.625001	-1.00417
1863	gi|4505591	peroxiredoxin-1 [Homo sapiens]	1	2	0.625021	1.04674
1864	gi|8392875	cilia- and flagella-associated protein 20 [Homo sapiens]	0	0	0.625071	-1.03369
1865	gi|4506921	small glutamine-rich tetratricopeptide repeat-containing protein alpha [Homo sapiens]	1	1	0.625113	-1.03815
1866	gi|193788634	cysteine and histidine-rich protein 1 isoform 1 precursor [Homo sapiens]	10	3	0.625121	1.00604
1867	gi|119629096	proliferation-inducing protein 38, isoform CRA_a [Homo sapiens]	12	12	0.625125	-1.02351
1868	gi|2565087	CAGH4 alternate open reading frame [Homo sapiens]	3	3	0.625125	1.20134
1869	gi|23510338	ubiquitin-like modifier-activating enzyme 1 [Homo sapiens]	4	1	0.625134	-1.19839
1870	gi|4503477	elongation factor 1-beta [Homo sapiens]	6	4	0.625134	-1.06149
1871	gi|156631005	26S proteasome non-ATPase regulatory subunit 8 [Homo sapiens]	2	0	0.625146	-1.14322
1872	gi|61676187	Homo sapiens HECT, UBA and WWE domain containing 1 (HUWE1), mRNA	3	4	0.629879	-1.5014
1873	gi|89059359	Homo sapiens chromosome 22 genomic contig, alternate assembly Hs_Celera 211000035831980, whole genome shotgun sequence	2	1	0.629908	1.18496
1874	gi|11024714	polyubiquitin-B precursor [Homo sapiens]	0	0	0.629961	1.02026
1875	gi|530396544	PREDICTED: peroxiredoxin-5, mitochondrial isoform X1 [Homo sapiens]	0	1	0.629978	-1.04875
1876	gi|4503911	neuromodulin isoform 2 [Homo sapiens]	0	3	0.629982	-1.02512
1877	gi|33286420	pyruvate kinase PKM isoform b [Homo sapiens]	1	2	0.630006	-1.2602
1878	gi|30048193	PMF1 protein, partial [Homo sapiens]	2	2	0.630015	1.14721
1879	gi|160420328	iron-sulfur cluster assembly 2 homolog, mitochondrial isoform 1 precursor [Homo sapiens]	1	2	0.630019	1.12167
1880	gi|38570097	glutamine-rich protein 1 [Homo sapiens]	2	0	0.630023	1.0375
1881	gi|157502197	uncharacterized protein KIAA0195 [Homo sapiens]	3	2	0.630027	-1.03288
1882	gi|14149680	extended synaptotagmin-1 isoform 2 [Homo sapiens]	0	0	0.633498	1.01587
1883	gi|4505677	calcium/calmodulin-dependent 3',5'-cyclic nucleotide phosphodiesterase 1B isoform 1 [Homo sapiens]	0	0	0.634427	1.04478
1884	gi|5032189	tumor suppressor p53-binding protein 1 isoform 3 [Homo sapiens]	0	0	0.634652	-1.19231
1885	gi|530363115	PREDICTED: 40S ribosomal protein S8 isoform X1 [Homo sapiens]	0	0	0.634749	1.00193
1886	gi|19557645	secretogranin-3 isoform 1 precursor [Homo sapiens]	0	0	0.634757	-1.18421
1887	gi|156071452	nardilysin isoform b precursor [Homo sapiens]	9	8	0.634806	-1.06141
1888	gi|4503481	elongation factor 1-gamma [Homo sapiens]	0	0	0.634831	1.08142
1889	gi|21361745	spermatid perinuclear RNA-binding protein isoform 1 [Homo sapiens]	8	8	0.634835	1.15024
1890	gi|4506295	tyrosine-protein phosphatase non-receptor type 4 [Homo sapiens]	7	9	0.634847	1.21961
1891	gi|4504445	heterogeneous nuclear ribonucleoprotein A1 isoform a [Homo sapiens]	0	0	0.634859	1.06122
1892	gi|134244286	Homo sapiens chromogranin A (CHGA), transcript variant 1, mRNA	1	0	0.634867	1.03226
1893	gi|221043184	unnamed protein product [Homo sapiens]	15	11	0.634875	-1.61453
1894	gi|10835145	interleukin-1 beta proprotein [Homo sapiens]	0	0	0.634875	1.03062
1895	gi|8051608	heme oxygenase 2 isoform b [Homo sapiens]	3	1	0.634904	-1.03655
1896	gi|14702180	eukaryotic translation initiation factor 4H isoform 2 [Homo sapiens]	3	3	0.634908	1.13873
1897	gi|4557515	DNA damage-binding protein 2 isoform WT [Homo sapiens]	1	1	0.634916	1.05611
1898	gi|4505705	astrocytic phosphoprotein PEA-15 isoform b [Homo sapiens]	4	0	0.634916	-1.05066
1899	gi|122114658	zinc finger SWIM domain-containing protein 8 isoform 1 [Homo sapiens]	1	1	0.63492	1.04427
1900	gi|34304354	phosphatase and actin regulator 3 isoform 2 [Homo sapiens]	3	5	0.63492	-1.12883
1901	gi|119593700	hCG1988245 [Homo sapiens]	5	2	0.63492	-1.29309
1902	gi|27597059	dnaJ homolog subfamily C member 9 [Homo sapiens]	1	1	0.634924	-1.20787
1903	gi|19923653	PC4 and SFRS1-interacting protein isoform 2 [Homo sapiens]	0	2	0.634924	1.01593
1904	gi|4757900	calreticulin precursor [Homo sapiens]	0	0	0.635932	1
1905	gi|12025678	alpha-actinin-4 [Homo sapiens]	13	19	0.639636	1.37927
1906	gi|14277700	40S ribosomal protein S12 [Homo sapiens]	0	0	0.639648	1
1907	gi|113418314	PREDICTED: Homo sapiens NHS-like 1, transcript variant 5 (NHSL1), mRNA	0	0	0.639753	-1.03378
1908	gi|28882049	replication factor C subunit 2 isoform 2 [Homo sapiens]	0	0	0.639761	-1.10359
1909	gi|116174742	extracellular serine/threonine protein kinase FAM20C precursor [Homo sapiens]	1	0	0.639769	-1.08025
1910	gi|55925607	Homo sapiens kelch-like family member 21 (KLHL21), mRNA	2	5	0.639769	1.08071
1911	gi|15055539	40S ribosomal protein S2 [Homo sapiens]	1	0	0.639769	1.02985
1912	gi|18375535	three-prime repair exonuclease 1 isoform b [Homo sapiens]	0	0	0.639773	1.0625
1913	gi|29789255	C-Maf-inducing protein isoform Tc-Mip [Homo sapiens]	1	0	0.639793	1.05399
1914	gi|8922416	adaptin ear-binding coat-associated protein 2 isoform 1 [Homo sapiens]	2	2	0.639801	1.15385
1915	gi|158256280	unnamed protein product [Homo sapiens]	1	3	0.639825	-1.41996
1916	gi|62739179	rhotekin isoform a [Homo sapiens]	3	4	0.639829	1.27913
1917	gi|31377650	transmembrane protein 25 isoform 1 precursor [Homo sapiens]	5	8	0.639829	1.17495
1918	gi|109809739	la-related protein 7 isoform 1 [Homo sapiens]	2	2	0.639833	-1.1286
1919	gi|21595589	SDCCAG8 protein [Homo sapiens]	6	7	0.639837	-1.24822
1920	gi|5031857	L-lactate dehydrogenase A chain isoform 1 [Homo sapiens]	2	1	0.639837	-1.00902
1921	gi|4505881	plasminogen isoform 1 precursor [Homo sapiens]	0	0	0.644301	-1.03947
1922	gi|2723380	DSIF p160 [Homo sapiens]	0	0	0.644456	-1.11327
1923	gi|22748759	hypothetical protein LOC125144 [Homo sapiens]	0	0	0.64446	1.03846
1924	gi|109452591	succinyl-CoA ligase [ADP/GDP-forming] subunit alpha, mitochondrial precursor [Homo sapiens]	1	0	0.644512	-1.0539
1925	gi|4885583	rho-associated protein kinase 1 [Homo sapiens]	18	22	0.64454	1.04024
1926	gi|14211561	GLP1 [Homo sapiens]	0	1	0.644695	-1.00778
1927	gi|119577486	Rho guanine nucleotide exchange factor (GEF) 1, isoform CRA_f [Homo sapiens]	0	0	0.644699	-1.01984
1928	gi|119612928	phospholipase A2, group IVB (cytosolic), isoform CRA_c [Homo sapiens]	2	0	0.64473	1.14561
1929	gi|157785644	Homo sapiens SPEG complex locus (SPEG), transcript variant 1, mRNA	0	0	0.64473	-1.03763
1930	gi|5162912	p67 myc protein [Homo sapiens]	1	0	0.64473	1.05569
1931	gi|1684872	LPS-Induced TNF-Alpha Factor [Homo sapiens]	0	0	0.644738	-1.00768
1932	gi|194239729	elongation factor 1-delta isoform 4 [Homo sapiens]	8	8	0.644742	1.03912
1933	gi|7657441	28 kDa heat- and acid-stable phosphoprotein [Homo sapiens]	3	5	0.644746	1.13273
1934	gi|3694922	upstream regulatory element binding protein 1 [Homo sapiens]	0	1	0.64475	-1.10009
1935	gi|7019419	nucleolar GTP-binding protein 2 [Homo sapiens]	9	7	0.644754	-1.35987
1936	gi|4557499	C-terminal-binding protein 2 isoform 1 [Homo sapiens]	3	2	0.644754	-1.28454
1937	gi|5031905	myoD family inhibitor isoform 1 [Homo sapiens]	0	0	0.644758	1.05828
1938	gi|4503817	3-ketodihydrosphingosine reductase precursor [Homo sapiens]	1	2	0.644762	1.06839
1939	gi|184407	Q1Z 7F5 [Homo sapiens]	2	1	0.644766	1.16404
1940	gi|208431836	polyadenylate-binding protein 4 isoform 3 [Homo sapiens]	1	1	0.644766	1.0916
1941	gi|20127519	targeting protein for Xklp2 [Homo sapiens]	2	2	0.644766	-1.15154
1942	gi|40788983	KIAA0911 protein, partial [Homo sapiens]	0	0	0.644766	1.13842
1943	gi|7019519	proSAAS preproprotein [Homo sapiens]	16	20	0.649503	1.34361
1944	gi|169145055	fibulin 1 [Homo sapiens]	0	0	0.649597	1.03873
1945	gi|762885	Plakoglobin [Homo sapiens]	0	0	0.649609	-1.01538
1946	gi|5453597	F-actin-capping protein subunit alpha-1 [Homo sapiens]	5	5	0.649621	-1.07398
1947	gi|119625314	fibrinogen gamma chain, isoform CRA_e [Homo sapiens]	1	1	0.649652	1.07056
1948	gi|10436272	unnamed protein product [Homo sapiens]	2	2	0.649656	-1.02406
1949	gi|4758540	carbohydrate sulfotransferase 10 precursor [Homo sapiens]	1	1	0.64966	-1.02997
1950	gi|119618613	processing of precursor 5, ribonuclease P/MRP subunit (S. cerevisiae), isoform CRA_c [Homo sapiens]	1	1	0.649679	1.04993
1951	gi|51472974	Homo sapiens chromosome 16 genomic contig, reference assembly	1	1	0.649679	-1.0435
1952	gi|4504517	heat shock protein beta-1 [Homo sapiens]	5	7	0.649687	-1.58936
1953	gi|25777732	aldehyde dehydrogenase, mitochondrial isoform 1 precursor [Homo sapiens]	2	0	0.649691	1.03901
1954	gi|4506663	60S ribosomal protein L8 [Homo sapiens]	0	0	0.649691	1.07911
1955	gi|34013528	zinc finger protein 512B [Homo sapiens]	0	0	0.649695	1.04082
1956	gi|11386139	1-phosphatidylinositol 4,5-bisphosphate phosphodiesterase beta-3 isoform 1 [Homo sapiens]	1	1	0.649707	-1.06798
1957	gi|11056044	inorganic pyrophosphatase [Homo sapiens]	7	2	0.649711	1.04851
1958	gi|75677343	transmembrane protein 98 [Homo sapiens]	3	6	0.649715	-1.18349
1959	gi|125987597	Homo sapiens CD2-associated protein (CD2AP), mRNA	0	0	0.654357	1.01515
1960	gi|7328111	hypothetical protein, partial [Homo sapiens]	0	0	0.654399	1
1961	gi|205830928	RecName: Full=TLC domain-containing protein 2	0	0	0.654462	1.01132
1962	gi|4758638	peroxiredoxin-6 [Homo sapiens]	0	0	0.654485	-1.025
1963	gi|21735621	malate dehydrogenase, mitochondrial isoform 1 precursor [Homo sapiens]	0	0	0.654504	1.03226
1964	gi|15812180	zinc finger protein 36, C3H1 type-like 1 isoform 1 [Homo sapiens]	0	4	0.654597	1.20631
1965	gi|120407068	cellular tumor antigen p53 isoform a [Homo sapiens]	3	3	0.654632	1.07468
1966	gi|38454194	gamma-tubulin complex component 4 isoform b [Homo sapiens]	10	8	0.65464	-1.05897
1967	gi|4557839	phosphomannomutase 2 [Homo sapiens]	0	1	0.654644	1.08763
1968	gi|10047285	KIAA1605 protein, partial [Homo sapiens]	0	0	0.654652	-1.07285
1969	gi|156105685	ATP-binding cassette sub-family B member 8, mitochondrial isoform b [Homo sapiens]	4	2	0.654652	1.23843
1970	gi|20521141	KIAA0728 protein, partial [Homo sapiens]	2	4	0.654659	1.01371
1971	gi|119598259	uveal autoantigen with coiled-coil domains and ankyrin repeats, isoform CRA_a [Homo sapiens]	3	0	0.654663	1.09837
1972	gi|193784863	unnamed protein product [Homo sapiens]	1	0	0.654663	1.07497
1973	gi|337930	scar protein [Homo sapiens]	0	0	0.654663	-1.02824
1974	gi|155722983	heat shock protein 75 kDa, mitochondrial isoform 1 precursor [Homo sapiens]	5	6	0.654667	-1.15
1975	gi|13435127	TRAF3 interacting protein 3 [Homo sapiens]	2	3	0.654671	1.03983
1976	gi|14042970	protein ITFG3 [Homo sapiens]	1	0	0.654671	1.02229
1977	gi|52632377	melanoma-associated antigen D1 isoform b [Homo sapiens]	0	0	0.659512	1.02283
1978	gi|86198310	mitochondrial basic amino acids transporter isoform 1 [Homo sapiens]	0	0	0.659547	-1.0123
1979	gi|33620745	pre-mRNA cleavage complex 2 protein Pcf11 [Homo sapiens]	10	17	0.659585	1.99825
1980	gi|177870	alpha-2-macroglobulin precursor [Homo sapiens]	2	0	0.659593	-1.10892
1981	gi|163644321	cytochrome b-c1 complex subunit Rieske, mitochondrial [Homo sapiens]	0	2	0.659593	1.09849
1982	gi|14277700	40S ribosomal protein S12 [Homo sapiens]	0	0	0.659597	1.02439
1983	gi|28416940	ribosome maturation protein SBDS [Homo sapiens]	1	2	0.65962	-1.12078
1984	gi|119620144	chaperonin containing TCP1, subunit 7 (eta), isoform CRA_a [Homo sapiens]	1	1	0.659623	1.01116
1985	gi|10197632	MDS015 [Homo sapiens]	0	1	0.659623	-1.01786
1986	gi|7706757	V-type proton ATPase subunit D [Homo sapiens]	0	1	0.659627	-1.07051
1987	gi|190358517	ras-related protein Rab-11B [Homo sapiens]	3	0	0.659631	1.05819
1988	gi|166706875	dematin isoform 1 [Homo sapiens]	5	3	0.659643	-1.3386
1989	gi|47933379	alpha-soluble NSF attachment protein [Homo sapiens]	7	5	0.66362	-1.12162
1990	gi|71051616	uroporphyrinogen decarboxylase [Homo sapiens]	9	13	0.664516	-1.12702
1991	gi|17136148	V-type proton ATPase subunit S1 precursor [Homo sapiens]	0	0	0.664573	1.02952
1992	gi|17986283	tubulin alpha-1A chain isoform 1 [Homo sapiens]	0	0	0.664592	1.01283
1993	gi|14043637	YLPM1 protein, partial [Homo sapiens]	11	13	0.664595	-1.22201
1994	gi|133908614	glycerol-3-phosphate dehydrogenase 2, mitochondrial precursor [Homo sapiens]	0	0	0.664595	-1.16875
1995	gi|14165466	polypyrimidine tract-binding protein 1 isoform c [Homo sapiens]	0	0	0.664629	1.03226
1996	gi|307085	kinesin light chain [Homo sapiens]	2	2	0.664629	1.15292
1997	gi|155030190	mediator of RNA polymerase II transcription subunit 8 isoform 3 [Homo sapiens]	3	0	0.664637	-1.09138
1998	gi|136471	RecName: Full=Tristetraprolin; Short=TTP; AltName: Full=G0/G1 switch regulatory protein 24; AltName: Full=Growth factor-inducible nuclear protein NUP475; AltName: Full=Protein TIS11A; Short=TIS11; AltName: Full=Zinc finger protein 36 homolog; Short=Zfp-36	0	2	0.664641	-1.07593
1999	gi|4502491	complement component 1 Q subcomponent-binding protein, mitochondrial precursor [Homo sapiens]	0	1	0.666256	-1.04412
[truncated: 1,062 more rows]
